# Supplementary material for: 1-[(E)-4-(Phenyl­diazen­yl)phen­yl]-3-pyrroline-2,5-dione
Source: Acta Crystallogr Sect E Struct Rep Online. 2011 Aug 11;67(Pt 9):o2333. doi: 10.1107/S160053681103193X (PMC3200752; doi:10.1107/S160053681103193X)
Supplement: Supplementary file 1 [file e-67-o2333-sup1.cif]

##############################################################################
#                                                                            #
# This CIF contains the data in a paper accepted for publication in          #
# Acta Crystallographica Section E. It conforms to the requirements of       #
# Notes for Authors for Acta Crystallographica Section E, and has been       #
# peer reviewed under the auspices of the IUCr Commission on Journals.       #
#                                                                            #
# Full details of the Crystallographic Information File format               #
# are given in the paper "The Crystallographic Information File (CIF):       #
# a New Standard Archive File for Crystallography" by S. R. Hall, F. H.      #
# Allen and I. D. Brown [Acta Cryst. (1991), A47, 655-685].                  #
#                                                                            #
# The current version of the core CIF dictionary is obtainable from          #
# ftp://ftp.iucr.org/pub/cif_core.dic.                                       #
#                                                                            #
# Software is freely available for graphical display of the structure(s)     #
# in this CIF. For information consult the CIF software page                 #
# http://www.iucr.org/resources/cif/software.                                #
#                                                                            #
# This file may be used for bona fide research purposes within the           #
# scientific community so long as proper attribution is given to the journal # 
# article from which it was obtained.                                        #
#                                                                            #
##############################################################################
data_I
_audit_creation_method     SHELXL97
_chemical_name_systematic
;
1-[(<i>E</i>)-4-(Phenyldiazenyl)phenyl]-3-pyrroline-2,5-dione
;
_chemical_name_common     'trans-N-(4-azobenzene)maleimide'
_chemical_formula_moiety     'C16 H11 N3 O2'
_chemical_formula_sum     'C16 H11 N3 O2'
_chemical_formula_iupac     'C16 H11 N3 O2'
_chemical_formula_weight     277.28
_chemical_melting_point     442
_symmetry_cell_setting     triclinic
_symmetry_space_group_name_H-M     'P -1'
_symmetry_space_group_name_Hall     '-P 1'
loop_
    _symmetry_equiv_pos_as_xyz
    'x, y, z'
    '-x, -y, -z'
_cell_length_a     3.8571(2)
_cell_length_b     10.9189(7)
_cell_length_c     15.7840(10)
_cell_angle_alpha     78.297(5)
_cell_angle_beta     87.301(5)
_cell_angle_gamma     88.809(5)
_cell_volume     650.18(7)
_cell_formula_units_Z     2
_cell_measurement_reflns_used     2982
_cell_measurement_theta_min     2.9
_cell_measurement_theta_max     29.3
_cell_measurement_temperature     200(2)
_exptl_crystal_description     prism
_exptl_crystal_colour     orange
_exptl_crystal_size_max     0.20
_exptl_crystal_size_mid     0.15
_exptl_crystal_size_min     0.15
_exptl_crystal_density_diffrn     1.416
_exptl_crystal_density_meas     ?
_exptl_crystal_density_method     'not measured'
_exptl_crystal_F_000     288
_exptl_absorpt_coefficient_mu     0.097
_exptl_absorpt_correction_type     multi-scan
_exptl_absorpt_process_details     '(CrysAlis PRO; Oxford Diffraction, 2009)'
_exptl_absorpt_correction_T_min     0.981
_exptl_absorpt_correction_T_max     0.986
_exptl_special_details     ?
_diffrn_ambient_temperature     200(2)
_diffrn_radiation_type     'MoK\a'
_diffrn_radiation_wavelength     0.71073
_diffrn_radiation_source     'Enhance (Mo) X-ray Source'
_diffrn_radiation_monochromator     graphite
_diffrn_measurement_device_type     'Oxford Diffraction Xcalibur Eos'
_diffrn_measurement_method     \w
_diffrn_detector_area_resol_mean     16.1593
_diffrn_reflns_number     8689
_diffrn_reflns_av_R_equivalents     0.023
_diffrn_reflns_av_sigmaI/netI     0.022
_diffrn_reflns_theta_min     2.9
_diffrn_reflns_theta_max     26.0
_diffrn_reflns_theta_full     26.0
_diffrn_measured_fraction_theta_max     0.998
_diffrn_measured_fraction_theta_full     0.998
_diffrn_reflns_limit_h_min     -4
_diffrn_reflns_limit_h_max     4
_diffrn_reflns_limit_k_min     -13
_diffrn_reflns_limit_k_max     13
_diffrn_reflns_limit_l_min     -19
_diffrn_reflns_limit_l_max     19
_diffrn_standards_number     0
_diffrn_standards_interval_count     0
_diffrn_standards_interval_time     ?
_diffrn_standards_decay_%     0
_refine_special_details
;
Refinement of <i>F</i>^2^ against ALL reflections. The weighted <i>R</i>-factor
<i>wR</i> and goodness of fit <i>S</i> are based on <i>F</i>^2^, conventional
<i>R</i>-factors <i>R</i> are based on <i>F</i>, with <i>F</i> set to zero for
negative <i>F</i>^2^. The threshold expression of <i>F</i>^2^ >
\s(<i>F</i>^2^) is used only for calculating <i>R</i>-factors(gt) <i>etc</i>.
and is not relevant to the choice of reflections for refinement.
<i>R</i>-factors based on <i>F</i>^2^ are statistically about twice as large
as those based on <i>F</i>, and <i>R</i>- factors based on ALL data will be
even larger.
;
_reflns_number_total     2556
_reflns_number_gt     2189
_reflns_threshold_expression     I>2\s(I)
_refine_ls_structure_factor_coef     Fsqd
_refine_ls_matrix_type     full
_refine_ls_R_factor_all     0.047
_refine_ls_R_factor_gt     0.039
_refine_ls_wR_factor_gt     0.103
_refine_ls_wR_factor_ref     0.107
_refine_ls_goodness_of_fit_ref     1.03
_refine_ls_restrained_S_all     1.03
_refine_ls_number_reflns     2556
_refine_ls_number_parameters     190
_refine_ls_number_restraints     0
_refine_ls_hydrogen_treatment     constr
_refine_ls_weighting_scheme     calc
_refine_ls_weighting_details
         'calc w=1/[\s^2^(Fo^2^)+(0.0625P)^2^+0.1268P] where P=(Fo^2^+2Fc^2^)/3'
_atom_sites_solution_hydrogens     geom
_atom_sites_solution_primary     direct
_atom_sites_solution_secondary     difmap
_refine_ls_shift/su_max     ?
_refine_ls_shift/su_max_lt     0.001
_refine_ls_shift/su_mean     0.000
_refine_diff_density_max     0.21
_refine_diff_density_min     -0.21
_refine_ls_extinction_method     none
_refine_ls_extinction_coef     ?
loop_
    _atom_type_symbol
    _atom_type_description
    _atom_type_scat_dispersion_real
    _atom_type_scat_dispersion_imag
    _atom_type_scat_source
    'C' 'C' 0.0033 0.0016
                         'International Tables Vol C Tables 4.2.6.8 and 6.1.1.4'
    'H' 'H' 0.0000 0.0000
                         'International Tables Vol C Tables 4.2.6.8 and 6.1.1.4'
    'N' 'N' 0.0061 0.0033
                         'International Tables Vol C Tables 4.2.6.8 and 6.1.1.4'
    'O' 'O' 0.0106 0.0060
                         'International Tables Vol C Tables 4.2.6.8 and 6.1.1.4'
_computing_data_collection     'CrysAlis PRO (Oxford Diffraction, 2009)'
_computing_cell_refinement     'CrysAlis PRO (Oxford Diffraction, 2009)'
_computing_data_reduction     'CrysAlis PRO (Oxford Diffraction, 2009)'
_computing_structure_solution     'SHELXS97 (Sheldrick, 2008)'
_computing_structure_refinement     'SHELXL97 (Sheldrick, 2008)'
_computing_molecular_graphics     'ORTEP-3 (Farrugia, 1997)'
_computing_publication_material     'SHELXL97 (Sheldrick, 2008)'
loop_
    _atom_site_type_symbol
    _atom_site_label
    _atom_site_fract_x
    _atom_site_fract_y
    _atom_site_fract_z
    _atom_site_U_iso_or_equiv
    _atom_site_adp_type
    _atom_site_calc_flag
    _atom_site_refinement_flags
    _atom_site_occupancy
    _atom_site_symmetry_multiplicity
    _atom_site_disorder_assembly
    _atom_site_disorder_group
    N N2 0.2043(3) 0.69925(10) 0.48218(7) 0.0266(3) Uani d . 1 1 . .
    N N1 -0.0181(3) 0.74413(10) 0.12701(7) 0.0268(3) Uani d . 1 1 . .
    O O1 -0.2299(3) 0.94847(8) 0.09406(6) 0.0328(3) Uani d . 1 1 . .
    C C6 -0.0493(3) 0.62500(12) 0.27614(8) 0.0262(3) Uani d . 1 1 . .
    H H6 -0.1515 0.5594 0.2574 0.031 Uiso calc R 1 1 . .
    N N3 0.2360(3) 0.80091(10) 0.50624(7) 0.0273(3) Uani d . 1 1 . .
    C C9 0.2492(3) 0.82310(12) 0.33156(9) 0.0256(3) Uani d . 1 1 . .
    H H9 0.3477 0.8894 0.3504 0.031 Uiso calc R 1 1 . .
    C C10 0.1985(3) 0.83144(12) 0.24472(8) 0.0259(3) Uani d . 1 1 . .
    H H10 0.2662 0.9027 0.2048 0.031 Uiso calc R 1 1 . .
    C C7 0.0096(3) 0.61594(12) 0.36306(9) 0.0269(3) Uani d . 1 1 . .
    H H7 -0.0471 0.5430 0.4026 0.032 Uiso calc R 1 1 . .
    C C5 0.0458(3) 0.73313(12) 0.21706(8) 0.0240(3) Uani d . 1 1 . .
    C C11 0.3041(3) 0.78708(12) 0.59567(8) 0.0251(3) Uani d . 1 1 . .
    O O2 0.1582(3) 0.54706(9) 0.10682(7) 0.0440(3) Uani d . 1 1 . .
    C C16 0.2175(4) 0.88877(13) 0.63313(9) 0.0297(3) Uani d . 1 1 . .
    H H16 0.1262 0.9613 0.5998 0.036 Uiso calc R 1 1 . .
    C C12 0.4561(4) 0.68014(13) 0.64430(9) 0.0287(3) Uani d . 1 1 . .
    H H12 0.5199 0.6130 0.6186 0.034 Uiso calc R 1 1 . .
    C C8 0.1530(3) 0.71524(12) 0.39132(8) 0.0243(3) Uani d . 1 1 . .
    C C13 0.5111(4) 0.67469(14) 0.73067(9) 0.0334(3) Uani d . 1 1 . .
    H H13 0.6139 0.6040 0.7634 0.040 Uiso calc R 1 1 . .
    C C4 -0.1609(3) 0.84996(12) 0.07348(8) 0.0260(3) Uani d . 1 1 . .
    C C3 0.0284(4) 0.64799(13) 0.08024(9) 0.0306(3) Uani d . 1 1 . .
    C C1 -0.2072(4) 0.81469(13) -0.01158(9) 0.0318(3) Uani d . 1 1 . .
    H H1 -0.2962 0.8667 -0.0600 0.038 Uiso calc R 1 1 . .
    C C15 0.2678(4) 0.88172(14) 0.72036(9) 0.0334(3) Uani d . 1 1 . .
    H H15 0.2043 0.9486 0.7463 0.040 Uiso calc R 1 1 . .
    C C2 -0.1022(4) 0.69835(13) -0.00739(9) 0.0339(3) Uani d . 1 1 . .
    H H2 -0.1085 0.6546 -0.0520 0.041 Uiso calc R 1 1 . .
    C C14 0.4132(4) 0.77460(14) 0.76871(9) 0.0345(3) Uani d . 1 1 . .
    H H14 0.4454 0.7696 0.8273 0.041 Uiso calc R 1 1 . .
loop_
    _atom_site_aniso_label
    _atom_site_aniso_U_11
    _atom_site_aniso_U_22
    _atom_site_aniso_U_33
    _atom_site_aniso_U_12
    _atom_site_aniso_U_13
    _atom_site_aniso_U_23
    N2 0.0303(6) 0.0253(6) 0.0246(6) 0.0005(4) -0.0026(5) -0.0062(5)
    N1 0.0366(6) 0.0216(6) 0.0225(6) 0.0040(5) -0.0046(5) -0.0052(4)
    O1 0.0456(6) 0.0215(5) 0.0303(5) 0.0056(4) -0.0011(4) -0.0038(4)
    C6 0.0319(7) 0.0201(6) 0.0276(7) -0.0005(5) -0.0036(5) -0.0070(5)
    N3 0.0327(6) 0.0253(6) 0.0242(6) 0.0025(5) -0.0027(5) -0.0056(5)
    C9 0.0281(7) 0.0222(7) 0.0277(7) -0.0009(5) -0.0005(5) -0.0079(5)
    C10 0.0292(7) 0.0218(7) 0.0257(7) 0.0001(5) 0.0016(5) -0.0031(5)
    C7 0.0330(7) 0.0201(6) 0.0263(7) 0.0012(5) -0.0006(5) -0.0019(5)
    C5 0.0272(7) 0.0231(7) 0.0218(6) 0.0057(5) -0.0017(5) -0.0055(5)
    C11 0.0263(6) 0.0254(7) 0.0238(7) -0.0025(5) -0.0023(5) -0.0049(5)
    O2 0.0742(8) 0.0275(6) 0.0324(6) 0.0184(5) -0.0128(5) -0.0105(4)
    C16 0.0344(7) 0.0245(7) 0.0304(7) 0.0009(5) -0.0034(6) -0.0060(6)
    C12 0.0317(7) 0.0238(7) 0.0315(7) 0.0005(5) -0.0048(6) -0.0065(6)
    C8 0.0250(6) 0.0245(7) 0.0232(7) 0.0033(5) -0.0017(5) -0.0048(5)
    C13 0.0360(8) 0.0311(8) 0.0313(8) -0.0013(6) -0.0109(6) 0.0002(6)
    C4 0.0288(7) 0.0229(7) 0.0250(7) 0.0000(5) -0.0011(5) -0.0021(5)
    C3 0.0424(8) 0.0247(7) 0.0258(7) 0.0038(6) -0.0046(6) -0.0076(5)
    C1 0.0404(8) 0.0289(7) 0.0254(7) -0.0006(6) -0.0083(6) -0.0023(6)
    C15 0.0366(8) 0.0341(8) 0.0328(8) -0.0014(6) -0.0009(6) -0.0148(6)
    C2 0.0484(9) 0.0303(8) 0.0248(7) 0.0001(6) -0.0070(6) -0.0085(6)
    C14 0.0371(8) 0.0430(9) 0.0246(7) -0.0071(6) -0.0062(6) -0.0080(6)
_geom_special_details
;
All e.s.d.'s (except the e.s.d. in the dihedral angle between two l.s. planes)
are estimated using the full covariance matrix. The cell e.s.d.'s are taken
into account individually in the estimation of e.s.d.'s in distances, angles
and torsion angles; correlations between e.s.d.'s in cell parameters are only
used when they are defined by crystal symmetry. An approximate (isotropic)
treatment of cell e.s.d.'s is used for estimating e.s.d.'s involving l.s.
planes.
;
loop_
    _geom_bond_atom_site_label_1
    _geom_bond_atom_site_label_2
    _geom_bond_site_symmetry_2
    _geom_bond_distance
    _geom_bond_publ_flag
    N2 N3 . 1.2539(15) ?
    N2 C8 . 1.4320(16) ?
    N1 C3 . 1.4046(17) ?
    N1 C4 . 1.4049(17) ?
    N1 C5 . 1.4346(16) ?
    O1 C4 . 1.2062(16) ?
    C6 C7 . 1.3845(18) ?
    C6 C5 . 1.3918(18) ?
    C6 H6 . 0.9300 ?
    N3 C11 . 1.4252(16) ?
    C9 C10 . 1.3781(18) ?
    C9 C8 . 1.3960(18) ?
    C9 H9 . 0.9300 ?
    C10 C5 . 1.3893(18) ?
    C10 H10 . 0.9300 ?
    C7 C8 . 1.3874(18) ?
    C7 H7 . 0.9300 ?
    C11 C16 . 1.3879(19) ?
    C11 C12 . 1.3952(19) ?
    O2 C3 . 1.2044(17) ?
    C16 C15 . 1.3860(19) ?
    C16 H16 . 0.9300 ?
    C12 C13 . 1.3786(19) ?
    C12 H12 . 0.9300 ?
    C13 C14 . 1.386(2) ?
    C13 H13 . 0.9300 ?
    C4 C1 . 1.4893(19) ?
    C3 C2 . 1.4882(19) ?
    C1 C2 . 1.315(2) ?
    C1 H1 . 0.9300 ?
    C15 C14 . 1.384(2) ?
    C15 H15 . 0.9300 ?
    C2 H2 . 0.9300 ?
    C14 H14 . 0.9300 ?
loop_
    _geom_angle_atom_site_label_1
    _geom_angle_atom_site_label_2
    _geom_angle_atom_site_label_3
    _geom_angle_site_symmetry_1
    _geom_angle_site_symmetry_3
    _geom_angle
    _geom_angle_publ_flag
    N3 N2 C8 . . 112.96(11) ?
    C3 N1 C4 . . 109.32(10) ?
    C3 N1 C5 . . 125.35(11) ?
    C4 N1 C5 . . 125.18(11) ?
    C7 C6 C5 . . 119.44(12) ?
    C7 C6 H6 . . 120.3 ?
    C5 C6 H6 . . 120.3 ?
    N2 N3 C11 . . 113.94(11) ?
    C10 C9 C8 . . 120.04(12) ?
    C10 C9 H9 . . 120.0 ?
    C8 C9 H9 . . 120.0 ?
    C9 C10 C5 . . 119.80(12) ?
    C9 C10 H10 . . 120.1 ?
    C5 C10 H10 . . 120.1 ?
    C6 C7 C8 . . 120.25(12) ?
    C6 C7 H7 . . 119.9 ?
    C8 C7 H7 . . 119.9 ?
    C10 C5 C6 . . 120.52(12) ?
    C10 C5 N1 . . 119.59(11) ?
    C6 C5 N1 . . 119.88(11) ?
    C16 C11 C12 . . 120.39(12) ?
    C16 C11 N3 . . 116.13(11) ?
    C12 C11 N3 . . 123.46(12) ?
    C15 C16 C11 . . 119.71(13) ?
    C15 C16 H16 . . 120.1 ?
    C11 C16 H16 . . 120.1 ?
    C13 C12 C11 . . 119.52(13) ?
    C13 C12 H12 . . 120.2 ?
    C11 C12 H12 . . 120.2 ?
    C7 C8 C9 . . 119.91(12) ?
    C7 C8 N2 . . 117.05(11) ?
    C9 C8 N2 . . 123.01(11) ?
    C12 C13 C14 . . 119.98(13) ?
    C12 C13 H13 . . 120.0 ?
    C14 C13 H13 . . 120.0 ?
    O1 C4 N1 . . 125.76(12) ?
    O1 C4 C1 . . 128.12(12) ?
    N1 C4 C1 . . 106.12(11) ?
    O2 C3 N1 . . 125.56(12) ?
    O2 C3 C2 . . 128.17(13) ?
    N1 C3 C2 . . 106.24(11) ?
    C2 C1 C4 . . 109.21(12) ?
    C2 C1 H1 . . 125.4 ?
    C4 C1 H1 . . 125.4 ?
    C14 C15 C16 . . 119.64(13) ?
    C14 C15 H15 . . 120.2 ?
    C16 C15 H15 . . 120.2 ?
    C1 C2 C3 . . 109.09(12) ?
    C1 C2 H2 . . 125.5 ?
    C3 C2 H2 . . 125.5 ?
    C15 C14 C13 . . 120.69(13) ?
    C15 C14 H14 . . 119.7 ?
    C13 C14 H14 . . 119.7 ?
loop_
    _geom_torsion_atom_site_label_1
    _geom_torsion_atom_site_label_2
    _geom_torsion_atom_site_label_3
    _geom_torsion_atom_site_label_4
    _geom_torsion_site_symmetry_1
    _geom_torsion_site_symmetry_2
    _geom_torsion_site_symmetry_3
    _geom_torsion_site_symmetry_4
    _geom_torsion
    _geom_torsion_publ_flag
    C8 N2 N3 C11 . . . . -177.11(10) ?
    C8 C9 C10 C5 . . . . 1.12(19) ?
    C5 C6 C7 C8 . . . . 1.8(2) ?
    C9 C10 C5 C6 . . . . -1.5(2) ?
    C9 C10 C5 N1 . . . . 177.72(11) ?
    C7 C6 C5 C10 . . . . 0.0(2) ?
    C7 C6 C5 N1 . . . . -179.20(11) ?
    C3 N1 C5 C10 . . . . 140.32(14) ?
    C4 N1 C5 C10 . . . . -44.57(18) ?
    C3 N1 C5 C6 . . . . -40.51(19) ?
    C4 N1 C5 C6 . . . . 134.60(14) ?
    N2 N3 C11 C16 . . . . -157.20(12) ?
    N2 N3 C11 C12 . . . . 24.26(18) ?
    C12 C11 C16 C15 . . . . -3.0(2) ?
    N3 C11 C16 C15 . . . . 178.44(12) ?
    C16 C11 C12 C13 . . . . 1.8(2) ?
    N3 C11 C12 C13 . . . . -179.72(12) ?
    C6 C7 C8 C9 . . . . -2.2(2) ?
    C6 C7 C8 N2 . . . . 179.63(11) ?
    C10 C9 C8 C7 . . . . 0.7(2) ?
    C10 C9 C8 N2 . . . . 178.76(11) ?
    N3 N2 C8 C7 . . . . -160.38(12) ?
    N3 N2 C8 C9 . . . . 21.50(18) ?
    C11 C12 C13 C14 . . . . 0.5(2) ?
    C3 N1 C4 O1 . . . . -179.48(13) ?
    C5 N1 C4 O1 . . . . 4.7(2) ?
    C3 N1 C4 C1 . . . . 0.59(15) ?
    C5 N1 C4 C1 . . . . -175.19(12) ?
    C4 N1 C3 O2 . . . . 176.90(15) ?
    C5 N1 C3 O2 . . . . -7.3(2) ?
    C4 N1 C3 C2 . . . . -1.19(16) ?
    C5 N1 C3 C2 . . . . 174.57(12) ?
    O1 C4 C1 C2 . . . . -179.59(14) ?
    N1 C4 C1 C2 . . . . 0.34(16) ?
    C11 C16 C15 C14 . . . . 1.8(2) ?
    C4 C1 C2 C3 . . . . -1.07(17) ?
    O2 C3 C2 C1 . . . . -176.60(16) ?
    N1 C3 C2 C1 . . . . 1.43(17) ?
    C16 C15 C14 C13 . . . . 0.5(2) ?
    C12 C13 C14 C15 . . . . -1.6(2) ?
loop_
    _geom_hbond_atom_site_label_D
    _geom_hbond_atom_site_label_H
    _geom_hbond_atom_site_label_A
    _geom_hbond_site_symmetry_A
    _geom_hbond_distance_DH
    _geom_hbond_distance_HA
    _geom_hbond_distance_DA
    _geom_hbond_angle_DHA
    C2 H2 O2 2_565 0.93 2.54 3.3841(18) 152
    C10 H10 O1 1_655 0.93 2.54 3.2464(16) 133
    C13 H13 O2 2_666 0.93 2.54 3.4248(18) 160
data_global
_journal_date_recd_electronic     2011-05-20
_journal_date_accepted     2011-08-07
_journal_name_full     'Acta Crystallographica, Section E'
_journal_year     2011
_journal_volume     67
_journal_issue      9
_journal_page_first     o2333
_journal_page_last     o2333
_journal_paper_category     QO
_journal_coeditor_code     YA2141
_publ_contact_author_name     'dr. Sergiu Shova'
_publ_contact_author_address
;
Institute of Applied Physics of the Academy of Science of Moldova
5 Academiei Street, Chisinau MD-2028, Moldova
;
_publ_contact_author_email     shova@usm.md
_publ_contact_author_fax     '37322738149'
_publ_contact_author_phone     '37322577542'
_publ_section_title
;
1-[(<i>E</i>)-4-(Phenyldiazenyl)phenyl]-3-pyrroline-2,5-dione
;
loop_
    _publ_author_name
    _publ_author_address
    'Elena Rusu'
;
Institute of Macromolecular Chemistry `Petru Poni'
Polymer Physics and Structure Department
41A Grigore Ghica Voda Alley, Iasi-700487
Romania
;
    'Sergiu Shova'
;
Institute of Applied Physics of the Academy of Science of Moldova
5 Academiei Street, Chisinau MD-2028, Moldova
;
    'Gheorghe Rusu'
;
Institute of Macromolecular Chemistry `Petru Poni'
Polymer Physics and Structure Department
41A Grigore Ghica Voda Alley, Iasi-700487
Romania
;
