# Supplementary material for: 1-[(E)-4-(Phenyl­diazen­yl)phen­yl]-3-pyrroline-2,5-dione
Source: Acta Crystallogr Sect E Struct Rep Online. 2011 Aug 11;67(Pt 9):o2333. doi: 10.1107/S160053681103193X (PMC3200752; doi:10.1107/S160053681103193X)
Supplement: Supplementary file 2 [file e-67-o2333-Isup2.hkl]

# 
# h,k,l, Fc-squared, Fo-squared, sigma(Fo-squared) and status flag 
# 
data_I
_shelx_title 'shI_205_DR in P-1' 
_shelx_refln_list_code          4 
_shelx_F_calc_maximum      140.78 
_exptl_crystal_F_000       288.00 
_reflns_d_resolution_high  0.8109 
 
loop_ 
 _symmetry_equiv_pos_as_xyz 
 'x, y, z' 
 '-x, -y, -z' 
 
_cell_length_a     3.8571 
_cell_length_b    10.9189 
_cell_length_c    15.7842 
_cell_angle_alpha  78.297 
_cell_angle_beta   87.301 
_cell_angle_gamma  88.809 
 
_shelx_F_squared_multiplier     1.000 
 
loop_ 
 _refln_index_h 
 _refln_index_k 
 _refln_index_l 
 _refln_F_squared_calc 
 _refln_F_squared_meas 
 _refln_F_squared_sigma 
 _refln_observed_status 
   1   0   0     2731.36     2537.87     14.31 o 
   2   0   0      242.93      231.20      2.11 o 
   3   0   0       87.98       83.98      1.68 o 
   4   0   0      154.53      161.68      5.26 o 
  -4   1   0       30.56       31.29      1.84 o 
  -3   1   0       20.50       19.31      0.78 o 
  -2   1   0      846.79      823.09      6.48 o 
  -1   1   0     4200.76     3976.23     25.29 o 
   1   1   0     1009.19      955.98      7.19 o 
   2   1   0     1562.32     1503.25     10.41 o 
   3   1   0      126.58      124.84      1.93 o 
   4   1   0        1.64        0.89      0.66 o 
  -4   2   0       59.45       61.28      2.27 o 
  -3   2   0       34.25       35.06      1.51 o 
  -2   2   0        3.19        3.23      0.30 o 
  -1   2   0      370.63      350.26      2.46 o 
   0   2   0     6980.44     6744.28     64.23 o 
   1   2   0       35.30       32.49      0.54 o 
   2   2   0      165.06      169.41      1.88 o 
   3   2   0       14.54       15.23      0.57 o 
   4   2   0        0.10        0.57      0.63 o 
  -4   3   0        0.24        0.00      0.91 o 
  -3   3   0       14.89       15.18      0.91 o 
  -2   3   0      932.54      943.52     10.86 o 
  -1   3   0      433.60      428.23      3.45 o 
   0   3   0        0.38        0.18      0.31 o 
   1   3   0       46.29       46.99      0.73 o 
   2   3   0     1382.33     1366.01     11.24 o 
   3   3   0        1.33        2.13      0.45 o 
   4   3   0        2.25        1.20      0.87 o 
  -4   4   0        1.90        1.19      0.79 o 
  -3   4   0       28.86       26.99      1.13 o 
  -2   4   0        0.00        0.20      0.29 o 
  -1   4   0      222.84      234.69      2.26 o 
   0   4   0       56.81       54.53      1.42 o 
   1   4   0      285.36      277.88      2.98 o 
   2   4   0       20.14       18.98      0.62 o 
   3   4   0       36.45       38.51      0.97 o 
   4   4   0       47.28       42.30      2.08 o 
  -4   5   0        4.43        7.60      1.39 o 
  -3   5   0        0.00        0.00      0.24 o 
  -2   5   0       77.24       83.81      2.32 o 
  -1   5   0        0.00        0.22      0.21 o 
   0   5   0       11.93       14.59      0.85 o 
   1   5   0        0.05        0.37      0.22 o 
   2   5   0        1.13        0.71      0.28 o 
   3   5   0      271.69      265.23      3.69 o 
   4   5   0        6.20        6.98      1.17 o 
  -4   6   0        7.09       11.99      1.85 o 
  -3   6   0      167.32      176.06      5.34 o 
  -2   6   0       16.79       16.75      1.11 o 
  -1   6   0       47.60       49.06      1.44 o 
   0   6   0       70.01       75.22      1.66 o 
   1   6   0      358.36      337.55      3.91 o 
   2   6   0      212.56      193.95      2.70 o 
   3   6   0       42.08       40.92      1.34 o 
   4   6   0       24.51       23.74      2.77 o 
  -3   7   0       87.40       92.51      6.83 o 
  -2   7   0       21.25       18.78      1.50 o 
  -1   7   0       46.40       43.56      1.38 o 
   0   7   0        0.83        0.71      0.50 o 
   1   7   0       56.67       51.08      1.50 o 
   2   7   0        6.97        8.79      0.58 o 
   3   7   0       66.22       64.77      1.76 o 
   4   7   0       18.29       18.04      2.09 o 
  -3   8   0      165.06      159.54      5.44 o 
  -2   8   0      182.70      180.97      5.43 o 
  -1   8   0      342.45      313.05      5.44 o 
   0   8   0      109.34      115.60      2.78 o 
   1   8   0        1.11        0.54      0.27 o 
   2   8   0      287.83      271.02      3.79 o 
   3   8   0      137.85      139.45      3.80 o 
  -3   9   0       18.50       19.44      2.11 o 
  -2   9   0        0.42        0.67      0.91 o 
  -1   9   0       54.65       54.31      2.83 o 
   0   9   0       21.96       22.22      1.29 o 
   1   9   0      461.28      438.85     12.88 o 
   2   9   0        1.33        1.19      0.57 o 
   3   9   0       15.51       17.50      1.43 o 
  -3  10   0        2.79        2.55      1.38 o 
  -2  10   0        0.74        2.02      1.19 o 
  -1  10   0       50.51       44.38      2.70 o 
   0  10   0        0.05        0.51      0.76 o 
   1  10   0       12.13       11.00      1.76 o 
   2  10   0      111.40      107.76      2.76 o 
   3  10   0        0.19        0.17      0.78 o 
  -2  11   0        0.24        0.00      0.96 o 
  -1  11   0       15.00       11.46      1.67 o 
   0  11   0       17.93       17.80      1.52 o 
   1  11   0      380.25      373.68      8.05 o 
   2  11   0        0.81        0.83      0.79 o 
  -1  12   0      121.89      122.96      5.04 o 
   0  12   0       65.39       62.10      3.41 o 
   1  12   0        2.50        3.28      1.05 o 
   2  12   0       90.93       97.15      4.61 o 
   0  13   0        0.01        1.23      0.99 o 
   0 -13   1        0.44        0.08      0.92 o 
  -1 -12   1       94.02       89.68      3.70 o 
   0 -12   1        0.00        1.34      1.60 o 
   1 -12   1        3.80        5.60      1.44 o 
  -2 -11   1       17.61       16.52      1.42 o 
  -1 -11   1        4.06        3.19      0.89 o 
   0 -11   1       50.52       55.87      3.08 o 
   1 -11   1        0.56        0.81      0.98 o 
   2 -11   1        3.04        7.28      1.97 o 
  -3 -10   1        0.06        0.00      1.00 o 
  -2 -10   1       80.76       84.59      2.44 o 
  -1 -10   1       11.07       11.84      1.30 o 
   0 -10   1       11.02       12.01      1.06 o 
   1 -10   1        6.65        6.96      1.28 o 
   2 -10   1       25.45       29.64      2.40 o 
  -3  -9   1        0.18        0.00      0.54 o 
  -2  -9   1        3.36        4.83      0.58 o 
  -1  -9   1        0.17        0.00      0.50 o 
   0  -9   1      174.12      184.29      5.38 o 
   1  -9   1       18.88       16.39      1.67 o 
   2  -9   1       63.36       59.08      3.54 o 
   3  -9   1        2.45        1.42      1.11 o 
  -3  -8   1       10.90       10.99      1.04 o 
  -2  -8   1       49.90       49.37      1.47 o 
  -1  -8   1      244.10      237.90      7.05 o 
   0  -8   1      301.09      315.81      5.17 o 
   1  -8   1      125.07      117.94      3.19 o 
   2  -8   1      274.40      268.65      7.72 o 
   3  -8   1        9.56        9.57      1.50 o 
  -4  -7   1        8.10        7.57      2.10 o 
  -3  -7   1      119.41      115.10      2.41 o 
  -2  -7   1      342.42      332.27      3.79 o 
  -1  -7   1        0.22        0.17      0.27 o 
   0  -7   1        0.09        0.42      0.31 o 
   1  -7   1       19.92       19.97      0.74 o 
   2  -7   1      379.14      374.30      6.09 o 
   3  -7   1        5.41        4.03      0.79 o 
  -4  -6   1      140.76      137.60      4.21 o 
  -3  -6   1        4.64        4.19      0.82 o 
  -2  -6   1        8.12        8.18      0.48 o 
  -1  -6   1       49.26       48.87      1.04 o 
   0  -6   1       18.02       22.14      1.17 o 
   1  -6   1        0.22        0.00      0.34 o 
   2  -6   1       22.52       21.36      1.22 o 
   3  -6   1       23.13       23.62      1.49 o 
   4  -6   1       27.75       30.26      2.96 o 
  -4  -5   1       66.09       66.30      2.32 o 
  -3  -5   1      159.92      157.03      2.72 o 
  -2  -5   1       11.08        7.58      0.48 o 
  -1  -5   1        8.03       10.32      0.47 o 
   0  -5   1      106.69      127.63      2.10 o 
   1  -5   1      221.81      233.78      3.71 o 
   2  -5   1       66.08       66.70      1.72 o 
   3  -5   1        0.04        0.62      0.58 o 
   4  -5   1        7.40        8.87      2.26 o 
  -4  -4   1      107.96      112.18      3.00 o 
  -3  -4   1       83.05       72.11      1.72 o 
  -2  -4   1       57.33       56.68      1.06 o 
  -1  -4   1        8.14        8.07      0.37 o 
   0  -4   1      336.01      385.42      4.24 o 
   1  -4   1        3.65        2.73      0.30 o 
   2  -4   1       31.48       29.06      0.88 o 
   3  -4   1        0.04        0.13      0.40 o 
   4  -4   1        1.21        0.67      0.77 o 
  -4  -3   1       40.65       37.55      1.72 o 
  -3  -3   1      154.64      151.02      2.56 o 
  -2  -3   1        3.38        3.24      0.43 o 
  -1  -3   1      372.98      362.61      3.74 o 
   0  -3   1      102.67      106.00      1.57 o 
   1  -3   1       11.52       14.79      0.47 o 
   2  -3   1       68.54       67.45      1.16 o 
   3  -3   1       37.47       42.59      1.64 o 
   4  -3   1        7.15        8.25      1.20 o 
  -4  -2   1        7.62        6.87      0.82 o 
  -3  -2   1      255.90      250.15      3.04 o 
  -2  -2   1     1092.69     1074.88      7.84 o 
  -1  -2   1      459.05      436.98      3.88 o 
   0  -2   1     1390.09     1490.48     15.73 o 
   1  -2   1     2869.94     2711.75     17.52 o 
   2  -2   1        3.82        5.32      0.49 o 
   3  -2   1       94.19       92.79      1.85 o 
   4  -2   1        3.97        4.73      0.78 o 
  -4  -1   1       21.81       20.29      1.46 o 
  -3  -1   1       27.39       26.51      0.78 o 
  -2  -1   1      299.69      299.91      2.83 o 
  -1  -1   1    19818.69    18167.27    121.97 o 
   1  -1   1      169.33      159.49      1.74 o 
   2  -1   1      232.58      220.02      2.30 o 
   3  -1   1      311.53      324.38      4.25 o 
   4  -1   1       43.84       46.50      2.97 o 
  -4   0   1       18.73       20.05      1.15 o 
  -3   0   1        0.12        0.17      0.32 o 
  -2   0   1      467.66      486.21      3.90 o 
  -1   0   1      439.57      407.07      3.24 o 
   1   0   1     1209.50     1120.99      7.20 o 
   2   0   1        1.35        0.80      0.24 o 
   3   0   1        0.47        0.32      0.27 o 
   4   0   1       12.09       11.53      1.34 o 
  -4   1   1        2.33        2.02      1.69 o 
  -3   1   1       10.02        9.83      0.63 o 
  -2   1   1      102.64       97.79      1.42 o 
  -1   1   1     9238.31     8494.36     63.62 o 
   1   1   1      244.06      231.01      1.90 o 
   2   1   1       70.14       67.34      0.99 o 
   3   1   1       52.35       48.21      1.42 o 
   4   1   1       32.81       37.12      2.31 o 
  -4   2   1        0.23        0.47      0.66 o 
  -3   2   1      358.24      365.61      5.04 o 
  -2   2   1     1027.99     1010.46      7.02 o 
  -1   2   1      436.73      409.89      3.20 o 
   0   2   1       40.25       51.53      0.79 o 
   1   2   1     4190.90     3946.25     26.34 o 
   2   2   1      344.11      342.94      3.23 o 
   3   2   1      174.42      174.04      3.16 o 
   4   2   1        3.60        3.55      0.76 o 
  -4   3   1       11.69       10.69      1.06 o 
  -3   3   1       98.09      100.06      2.29 o 
  -2   3   1       96.35       88.53      1.56 o 
  -1   3   1      597.02      584.57      3.95 o 
   0   3   1       20.92       21.52      0.61 o 
   1   3   1      159.42      142.44      1.33 o 
   2   3   1      120.26      114.92      1.47 o 
   3   3   1       61.29       54.66      1.88 o 
   4   3   1        0.06        0.00      0.63 o 
  -4   4   1        1.97        2.01      0.96 o 
  -3   4   1      228.31      214.26      4.03 o 
  -2   4   1      623.69      597.16      5.26 o 
  -1   4   1      380.57      387.46      4.06 o 
   0   4   1       83.47       73.96      1.29 o 
   1   4   1       18.30       15.26      0.46 o 
   2   4   1      102.90       95.12      1.38 o 
   3   4   1       43.24       47.74      1.43 o 
   4   4   1        1.04        0.60      0.72 o 
  -4   5   1        0.91        2.69      0.98 o 
  -3   5   1      305.35      312.79      7.57 o 
  -2   5   1       30.54       33.54      1.21 o 
  -1   5   1       32.20       30.64      1.09 o 
   0   5   1       57.58       67.86      3.07 o 
   1   5   1       14.82       15.12      0.65 o 
   2   5   1        5.37        4.93      0.50 o 
   3   5   1        7.78        8.76      0.76 o 
   4   5   1        0.09        0.00      0.76 o 
  -4   6   1       11.36       11.47      1.66 o 
  -3   6   1       92.70       99.32      6.50 o 
  -2   6   1       17.84       17.57      1.13 o 
  -1   6   1      458.72      422.71      8.46 o 
   0   6   1        3.89        5.07      0.54 o 
   1   6   1       44.26       40.76      0.87 o 
   2   6   1       13.21       13.84      0.66 o 
   3   6   1      132.40      137.04      3.04 o 
   4   6   1        7.39        6.14      0.96 o 
  -4   7   1       16.35       21.22      2.46 o 
  -3   7   1       29.50       32.11      2.36 o 
  -2   7   1      310.32      303.35      7.47 o 
  -1   7   1      257.87      235.24      3.78 o 
   0   7   1       23.96       25.28      1.60 o 
   1   7   1      424.41      397.21      6.86 o 
   2   7   1      511.47      499.51      5.92 o 
   3   7   1        2.10        2.49      0.76 o 
   4   7   1        1.09        0.99      0.74 o 
  -3   8   1       17.85       18.44      1.98 o 
  -2   8   1       31.15       31.47      2.19 o 
  -1   8   1       15.83       14.23      0.54 o 
   0   8   1      340.11      356.77      7.23 o 
   1   8   1        5.00        5.74      0.50 o 
   2   8   1       30.83       31.18      1.91 o 
   3   8   1       42.37       43.71      2.13 o 
  -3   9   1       35.78       35.33      2.71 o 
  -2   9   1      111.07      107.20      4.87 o 
  -1   9   1       58.84       59.98      3.08 o 
   0   9   1       32.85       35.89      1.27 o 
   1   9   1      723.78      691.61     11.37 o 
   2   9   1      186.04      183.73      4.26 o 
   3   9   1        1.01        2.26      0.81 o 
  -3  10   1        8.28        7.38      1.67 o 
  -2  10   1        1.73        1.58      0.97 o 
  -1  10   1      129.25      126.77      5.07 o 
   0  10   1     1724.57     1852.83     20.99 o 
   1  10   1       44.04       41.43      2.28 o 
   2  10   1       17.08       17.15      2.14 o 
   3  10   1        0.01        0.81      1.11 o 
  -2  11   1      160.66      160.06      5.81 o 
  -1  11   1      206.58      198.79      6.24 o 
   0  11   1       20.93       24.71      1.48 o 
   1  11   1      264.69      258.47      6.37 o 
   2  11   1       37.05       39.97      2.09 o 
  -2  12   1        3.40        2.10      1.32 o 
  -1  12   1       35.32       36.36      3.54 o 
   0  12   1       89.58       98.22      4.28 o 
   1  12   1        6.87        6.49      0.98 o 
   2  12   1       17.66       19.01      1.98 o 
   0  13   1        3.85        4.84      1.29 o 
   1  13   1        2.33        2.64      0.99 o 
  -1 -12   2       39.78       38.73      2.51 o 
   0 -12   2       35.93       49.86      5.72 o 
   1 -12   2        2.21        2.87      1.19 o 
  -2 -11   2      155.39      157.69      4.80 o 
  -1 -11   2       58.37       63.52      3.02 o 
   0 -11   2       28.48       32.68      3.50 o 
   1 -11   2       28.34       35.68      2.62 o 
   2 -11   2        0.49        0.79      1.06 o 
  -2 -10   2        0.00        1.43      1.14 o 
  -1 -10   2       64.38       62.33      2.85 o 
   0 -10   2       16.06       15.93      1.41 o 
   1 -10   2       10.42       12.01      1.91 o 
   2 -10   2        0.53        0.00      1.33 o 
  -3  -9   2       11.79       10.31      0.97 o 
  -2  -9   2       41.17       40.12      1.38 o 
  -1  -9   2       99.12      104.68      3.41 o 
   0  -9   2       81.21       90.65      2.76 o 
   1  -9   2      170.82      163.64      5.08 o 
   2  -9   2       13.44       13.50      1.61 o 
   3  -9   2       22.58       22.99      2.19 o 
  -3  -8   2       18.97       19.57      1.05 o 
  -2  -8   2        1.52        2.06      0.50 o 
  -1  -8   2       66.06       64.01      3.12 o 
   0  -8   2       26.03       27.63      0.99 o 
   1  -8   2       24.05       26.96      0.91 o 
   2  -8   2       54.88       51.50      2.01 o 
   3  -8   2        7.02        7.79      1.06 o 
  -3  -7   2        2.50        3.32      0.52 o 
  -2  -7   2       45.03       45.53      1.36 o 
  -1  -7   2        5.37        5.65      0.50 o 
   0  -7   2       23.07       26.85      1.46 o 
   1  -7   2       32.15       35.08      0.86 o 
   2  -7   2       39.43       40.16      1.74 o 
   3  -7   2        1.24        0.77      0.72 o 
  -4  -6   2       41.17       42.91      2.38 o 
  -3  -6   2       70.40       71.93      1.83 o 
  -2  -6   2       41.51       41.00      1.08 o 
  -1  -6   2      116.27      112.65      1.90 o 
   0  -6   2      192.66      219.96      6.76 o 
   1  -6   2      235.76      240.68      3.19 o 
   2  -6   2       36.74       39.84      1.57 o 
   3  -6   2       19.64       18.10      1.34 o 
   4  -6   2       29.19       34.85      2.05 o 
  -4  -5   2        1.28        6.71      1.15 o 
  -3  -5   2      103.17      102.92      2.23 o 
  -2  -5   2       26.19       24.96      0.75 o 
  -1  -5   2      143.81      140.76      3.20 o 
   0  -5   2      266.28      301.17      3.77 o 
   1  -5   2      705.97      741.30      9.29 o 
   2  -5   2       16.57       18.02      1.09 o 
   3  -5   2        5.63        5.59      0.81 o 
   4  -5   2        8.01        8.25      1.12 o 
  -4  -4   2       46.81       47.33      1.94 o 
  -3  -4   2       20.67       21.36      0.95 o 
  -2  -4   2      183.47      173.49      2.24 o 
  -1  -4   2       39.94       41.68      0.86 o 
   0  -4   2       11.33       10.78      0.56 o 
   1  -4   2       73.99       73.31      1.89 o 
   2  -4   2      164.44      173.16      2.74 o 
   3  -4   2        8.44        8.69      0.98 o 
   4  -4   2        0.16        0.00      0.65 o 
  -4  -3   2        7.81       11.29      1.00 o 
  -3  -3   2      841.01      824.45      8.27 o 
  -2  -3   2       92.03       92.89      1.49 o 
  -1  -3   2       79.68       78.10      1.11 o 
   0  -3   2      150.93      155.37      2.09 o 
   1  -3   2      954.21      938.65      7.19 o 
   2  -3   2      223.41      231.76      3.23 o 
   3  -3   2        8.90        8.98      0.72 o 
   4  -3   2        2.08        1.50      0.84 o 
  -4  -2   2        0.47        0.16      0.60 o 
  -3  -2   2       80.69       74.20      1.52 o 
  -2  -2   2      842.44      804.95      6.64 o 
  -1  -2   2     2894.41     2697.29     20.89 o 
   0  -2   2      416.29      414.38      4.13 o 
   1  -2   2        8.64        9.67      0.65 o 
   2  -2   2      444.42      451.32      5.35 o 
   3  -2   2       12.94       12.51      0.77 o 
   4  -2   2        0.02        0.55      0.50 o 
  -4  -1   2        0.14        0.67      0.54 o 
  -3  -1   2       53.46       51.30      1.24 o 
  -2  -1   2       52.83       50.95      1.04 o 
  -1  -1   2     1034.93      989.71      8.56 o 
   0  -1   2     1026.98     1050.43     10.59 o 
   1  -1   2      611.36      591.05      3.99 o 
   2  -1   2       89.88       86.09      1.44 o 
   3  -1   2        5.01        4.46      0.47 o 
   4  -1   2       31.96       32.68      2.18 o 
  -4   0   2        0.47        0.00      0.41 o 
  -3   0   2       11.44       11.14      0.87 o 
  -2   0   2      561.43      569.48      5.82 o 
  -1   0   2      570.21      510.10      4.76 o 
   1   0   2      390.34      365.14      3.05 o 
   2   0   2      349.21      326.47      2.91 o 
   3   0   2       82.69       81.40      1.84 o 
   4   0   2       35.97       33.01      2.79 o 
  -4   1   2       13.77       13.99      2.26 o 
  -3   1   2       18.92       18.49      1.00 o 
  -2   1   2       35.17       33.40      0.86 o 
  -1   1   2        0.23        0.00      0.20 o 
   0   1   2     1262.03     1300.10     21.93 o 
   1   1   2        0.29        0.87      0.22 o 
   2   1   2      242.96      230.52      2.45 o 
   3   1   2        0.00        0.00      0.22 o 
   4   1   2       21.97       24.46      2.38 o 
  -4   2   2       27.28       27.90      1.41 o 
  -3   2   2        0.05        0.00      0.47 o 
  -2   2   2      459.21      452.60      4.85 o 
  -1   2   2     1839.92     1739.10     12.40 o 
   0   2   2      149.92      170.70      1.59 o 
   1   2   2     1355.58     1260.03     12.73 o 
   2   2   2      196.92      195.82      2.36 o 
   3   2   2       18.36       17.93      0.69 o 
   4   2   2       42.30       41.34      2.07 o 
  -4   3   2       36.32       34.84      1.95 o 
  -3   3   2      388.69      371.65      8.18 o 
  -2   3   2     1144.02     1132.16     10.55 o 
  -1   3   2        0.23        0.49      0.32 o 
   0   3   2      263.87      284.08      2.82 o 
   1   3   2       17.27       18.77      0.46 o 
   2   3   2      564.63      549.86      5.86 o 
   3   3   2       43.05       42.23      2.24 o 
   4   3   2        3.18        1.80      0.66 o 
  -4   4   2      267.52      270.29      7.14 o 
  -3   4   2       12.91       14.28      0.86 o 
  -2   4   2       46.88       44.52      1.22 o 
  -1   4   2      184.42      191.37      1.80 o 
   0   4   2      628.37      676.14      6.47 o 
   1   4   2       18.32       20.32      0.50 o 
   2   4   2        2.26        0.74      0.29 o 
   3   4   2        2.46        1.93      0.35 o 
   4   4   2        5.81        6.55      1.40 o 
  -4   5   2      157.40      164.69      5.55 o 
  -3   5   2      164.96      160.67      3.67 o 
  -2   5   2       88.41       76.62      2.39 o 
  -1   5   2       24.14       23.45      0.51 o 
   0   5   2      227.45      265.24      2.95 o 
   1   5   2      169.07      176.34      2.36 o 
   2   5   2       40.21       35.56      0.86 o 
   3   5   2        1.05        1.05      0.39 o 
   4   5   2        5.95        6.50      0.92 o 
  -4   6   2       75.59       68.53      3.65 o 
  -3   6   2       31.37       35.29      2.47 o 
  -2   6   2       89.69       85.89      1.72 o 
  -1   6   2        1.44        1.69      0.23 o 
   0   6   2        6.26        4.97      0.49 o 
   1   6   2      113.04      114.77      1.91 o 
   2   6   2        3.86        4.52      0.45 o 
   3   6   2        0.17        1.79      0.91 o 
   4   6   2        5.93        6.64      1.05 o 
  -4   7   2       52.69       53.77      3.33 o 
  -3   7   2       64.23       68.23      3.48 o 
  -2   7   2       75.21       76.10      2.34 o 
  -1   7   2       16.89       13.49      1.19 o 
   0   7   2       51.25       54.43      1.65 o 
   1   7   2        2.51        2.49      0.33 o 
   2   7   2       51.95       50.16      2.02 o 
   3   7   2       23.14       23.41      1.83 o 
   4   7   2       11.56       13.12      1.57 o 
  -3   8   2       51.58       52.15      3.80 o 
  -2   8   2      174.08      166.34      5.19 o 
  -1   8   2        0.86        1.39      0.36 o 
   0   8   2      746.44      801.40      9.95 o 
   1   8   2      468.98      474.33     13.19 o 
   2   8   2        0.02        0.61      0.68 o 
   3   8   2       21.79       22.35      1.88 o 
  -3   9   2       17.95       16.94      1.96 o 
  -2   9   2       21.58       26.50      2.22 o 
  -1   9   2     1437.18     1414.84     28.11 o 
   0   9   2       64.65       64.89      2.05 o 
   1   9   2        5.21        6.35      1.05 o 
   2   9   2        8.24        7.45      1.09 o 
   3   9   2      112.26      120.36      3.69 o 
  -3  10   2       14.41       15.00      1.95 o 
  -2  10   2       94.32       86.60      4.04 o 
  -1  10   2        5.70        4.26      1.23 o 
   0  10   2      227.83      248.25      6.35 o 
   1  10   2        0.73        1.38      0.96 o 
   2  10   2        2.52        1.86      0.72 o 
   3  10   2       11.46       12.08      1.33 o 
  -2  11   2       14.46       19.88      2.14 o 
  -1  11   2      272.73      289.50     10.24 o 
   0  11   2       70.90       81.24      2.66 o 
   1  11   2      106.51      107.96      3.27 o 
   2  11   2       33.08       36.16      2.02 o 
  -2  12   2       52.59       50.75      3.84 o 
  -1  12   2       11.70       13.92      1.86 o 
   0  12   2       35.74       37.61      2.60 o 
   1  12   2       53.89       52.29      2.47 o 
   2  12   2       40.45       43.23      2.25 o 
  -1  13   2       35.23       40.17      3.01 o 
   0  13   2        0.58        0.90      1.13 o 
   1  13   2        2.33        3.73      1.23 o 
  -1 -12   3       39.77       44.10      3.32 o 
   0 -12   3        8.53        8.95      1.53 o 
   1 -12   3        6.61       11.44      1.73 o 
  -2 -11   3        3.89        6.47      1.56 o 
  -1 -11   3       15.63       13.40      1.50 o 
   0 -11   3       14.78       16.42      3.49 o 
   1 -11   3        0.21        0.98      0.98 o 
   2 -11   3       23.42       26.01      3.66 o 
  -2 -10   3       29.49       34.49      1.93 o 
  -1 -10   3       98.97       98.89      3.72 o 
   0 -10   3       11.61       10.34      1.05 o 
   1 -10   3        0.23        0.51      1.76 o 
   2 -10   3        2.95        3.21      1.30 o 
  -3  -9   3       23.74       24.69      1.45 o 
  -2  -9   3       45.76       46.95      1.75 o 
  -1  -9   3       15.42       14.70      1.48 o 
   0  -9   3       70.83       77.66      4.34 o 
   1  -9   3      327.45      300.47      5.72 o 
   2  -9   3       16.64       17.12      1.84 o 
   3  -9   3        9.34        8.49      1.67 o 
  -3  -8   3        0.38        0.79      0.57 o 
  -2  -8   3        4.50        5.21      0.58 o 
  -1  -8   3       25.59       23.57      1.67 o 
   0  -8   3        0.07        0.00      0.57 o 
   1  -8   3        0.24        0.56      0.39 o 
   2  -8   3       29.97       29.03      1.55 o 
   3  -8   3       13.96       13.25      1.35 o 
  -3  -7   3        5.35        5.61      0.77 o 
  -2  -7   3      107.76      102.94      2.07 o 
  -1  -7   3       63.33       62.28      1.91 o 
   0  -7   3       26.35       28.67      1.53 o 
   1  -7   3        5.02        7.57      0.60 o 
   2  -7   3       26.36       21.48      2.61 o 
   3  -7   3       16.10       17.02      1.57 o 
  -4  -6   3       44.49       43.06      2.40 o 
  -3  -6   3        1.78        1.84      0.40 o 
  -2  -6   3        6.50        5.48      0.51 o 
  -1  -6   3        1.69        2.20      0.74 o 
   0  -6   3      446.23      551.32     14.49 o 
   1  -6   3       81.11       94.47      1.96 o 
   2  -6   3       15.44       11.82      0.95 o 
   3  -6   3       41.42       41.10      2.18 o 
   4  -6   3       55.87       52.14      2.47 o 
  -4  -5   3        4.83        7.37      1.34 o 
  -3  -5   3      166.74      167.62      2.85 o 
  -2  -5   3       55.57       52.12      1.15 o 
  -1  -5   3       15.10       15.37      0.67 o 
   0  -5   3      238.52      251.85      5.14 o 
   1  -5   3      265.86      289.25      3.15 o 
   2  -5   3       58.85       57.99      1.93 o 
   3  -5   3       10.73       10.53      1.06 o 
   4  -5   3        3.75        3.83      0.88 o 
  -4  -4   3      449.08      435.45      8.04 o 
  -3  -4   3        5.69        5.95      1.03 o 
  -2  -4   3       37.99       36.32      1.01 o 
  -1  -4   3        1.55        3.81      0.32 o 
   0  -4   3     2373.73     2671.49     34.37 o 
   1  -4   3      328.22      336.70      2.78 o 
   2  -4   3       19.16       16.68      1.61 o 
   3  -4   3        0.01        0.40      0.40 o 
   4  -4   3       10.22        9.64      1.15 o 
  -4  -3   3       32.89       36.18      1.98 o 
  -3  -3   3       40.96       37.77      1.26 o 
  -2  -3   3     1264.84     1232.49     11.81 o 
  -1  -3   3      217.03      216.04      2.65 o 
   0  -3   3       85.47       83.83      1.50 o 
   1  -3   3      717.37      693.60      5.48 o 
   2  -3   3      222.46      232.56      2.63 o 
   3  -3   3        3.40        5.46      0.57 o 
   4  -3   3       11.79       15.09      1.92 o 
  -4  -2   3      105.69      102.08      3.44 o 
  -3  -2   3        3.21        2.05      0.48 o 
  -2  -2   3      117.30      115.85      1.83 o 
  -1  -2   3      528.05      510.16      5.49 o 
   0  -2   3      147.26      132.45      1.86 o 
   1  -2   3        2.79        5.22      0.34 o 
   2  -2   3        7.05        7.43      0.44 o 
   3  -2   3       38.19       38.78      1.66 o 
   4  -2   3        0.89        0.73      0.51 o 
  -4  -1   3       13.14       12.76      1.19 o 
  -3  -1   3        6.47        6.77      0.60 o 
  -2  -1   3     2032.99     1954.88     15.69 o 
  -1  -1   3     1923.55     1837.50     11.30 o 
   0  -1   3      435.97      448.05      4.39 o 
   1  -1   3     1586.85     1503.03      9.30 o 
   2  -1   3       42.11       39.50      0.98 o 
   3  -1   3        0.00        0.55      0.26 o 
   4  -1   3        6.25        8.17      1.07 o 
  -4   0   3        5.45        3.87      0.61 o 
  -3   0   3       24.14       25.00      1.30 o 
  -2   0   3       21.28       18.01      1.46 o 
  -1   0   3       95.12       96.34      1.11 o 
   0   0   3      851.87      824.05      6.64 o 
   1   0   3       17.35       15.42      0.33 o 
   2   0   3        0.38        0.19      0.17 o 
   3   0   3       98.82      101.93      2.04 o 
   4   0   3        0.01        0.78      0.91 o 
  -4   1   3        0.00        0.00      0.55 o 
  -3   1   3       17.39       16.55      1.18 o 
  -2   1   3      165.66      163.11      3.02 o 
  -1   1   3      189.12      186.49      2.04 o 
   0   1   3      738.01      761.81      4.79 o 
   1   1   3      284.52      267.62      2.25 o 
   2   1   3        0.05        0.85      0.29 o 
   3   1   3       84.85       83.60      1.86 o 
   4   1   3        1.03        0.65      2.70 o 
  -4   2   3        5.85        6.61      0.79 o 
  -3   2   3      101.32      105.84      2.48 o 
  -2   2   3        1.62        1.00      0.34 o 
  -1   2   3       84.77       79.12      1.15 o 
   0   2   3      191.30      210.10      1.85 o 
   1   2   3      224.41      203.69      2.69 o 
   2   2   3       19.15       20.18      0.87 o 
   3   2   3       10.62       10.96      0.99 o 
   4   2   3        2.60        2.29      0.81 o 
  -4   3   3        5.12        7.18      0.81 o 
  -3   3   3       31.01       28.59      1.26 o 
  -2   3   3      223.88      226.68      3.32 o 
  -1   3   3        9.74        9.42      0.62 o 
   0   3   3      407.26      432.90      3.61 o 
   1   3   3      143.44      126.10      1.94 o 
   2   3   3        0.92        0.68      0.49 o 
   3   3   3        1.64        1.26      0.59 o 
   4   3   3        2.00        1.36      0.67 o 
  -4   4   3       48.28       44.15      2.79 o 
  -3   4   3       25.04       19.40      1.04 o 
  -2   4   3      111.68      102.77      2.58 o 
  -1   4   3      341.38      349.46      3.52 o 
   0   4   3      468.42      516.53      4.81 o 
   1   4   3       84.83       92.30      1.18 o 
   2   4   3      251.47      267.60      3.43 o 
   3   4   3       25.31       27.17      1.49 o 
   4   4   3       16.97       14.23      2.03 o 
  -4   5   3        3.76        2.94      1.67 o 
  -3   5   3       29.64       31.40      1.24 o 
  -2   5   3      133.55      134.68      2.31 o 
  -1   5   3       47.68       50.77      0.86 o 
   0   5   3      170.00      189.27      2.43 o 
   1   5   3      370.57      408.18      3.95 o 
   2   5   3        8.28        7.84      0.58 o 
   3   5   3       31.54       34.90      1.72 o 
   4   5   3        5.52        4.24      1.06 o 
  -4   6   3       61.95       64.28      5.06 o 
  -3   6   3        4.03        1.10      1.60 o 
  -2   6   3       48.44       44.46      1.22 o 
  -1   6   3       29.58       25.57      0.82 o 
   0   6   3       42.06       45.67      1.33 o 
   1   6   3        1.82        1.29      0.26 o 
   2   6   3      212.80      220.70      4.04 o 
   3   6   3       21.56       21.79      1.77 o 
   4   6   3        0.03        1.87      1.44 o 
  -3   7   3      255.98      254.79      6.99 o 
  -2   7   3        0.16        0.05      0.51 o 
  -1   7   3      242.53      226.94      2.97 o 
   0   7   3       56.48       65.90      2.12 o 
   1   7   3      290.15      302.56      5.07 o 
   2   7   3       81.79       85.40      2.14 o 
   3   7   3       22.62       22.25      2.68 o 
   4   7   3        0.01        0.74      2.01 o 
  -3   8   3        5.56        5.57      1.24 o 
  -2   8   3      311.01      301.08      7.36 o 
  -1   8   3       30.55       29.43      1.23 o 
   0   8   3        0.00        0.00      0.41 o 
   1   8   3        0.03        1.09      0.69 o 
   2   8   3      122.06      127.46      2.87 o 
   3   8   3        0.09        0.35      0.84 o 
  -3   9   3        5.43        4.82      1.41 o 
  -2   9   3        0.55        0.55      0.95 o 
  -1   9   3        0.09        0.79      0.85 o 
   0   9   3       50.93       53.05      2.85 o 
   1   9   3        4.09        4.55      0.86 o 
   2   9   3        0.20        0.61      0.51 o 
   3   9   3        3.53        1.67      2.21 o 
  -3  10   3        0.78        0.00      1.02 o 
  -2  10   3       68.69       70.13      4.86 o 
  -1  10   3       27.40       28.59      2.19 o 
   0  10   3      115.50      119.96      4.20 o 
   1  10   3        1.83        4.40      0.82 o 
   2  10   3        6.80        7.13      1.73 o 
   3  10   3        3.07        4.69      1.09 o 
  -2  11   3        1.47        4.82      1.74 o 
  -1  11   3       50.69       43.63      2.84 o 
   0  11   3       22.15       23.23      2.00 o 
   1  11   3       55.40       54.75      2.81 o 
   2  11   3      123.82      131.03      9.75 o 
  -2  12   3       78.85       84.88      4.37 o 
  -1  12   3       94.89       94.93      4.36 o 
   0  12   3       17.03       14.19      1.72 o 
   1  12   3        0.03        1.69      0.75 o 
   2  12   3        6.53        5.25      1.26 o 
  -1  13   3        1.43        3.67      1.28 o 
   0  13   3        7.68        6.75      1.45 o 
   1  13   3       10.11       11.74      1.26 o 
  -1 -12   4        1.36        0.03      0.68 o 
   0 -12   4       10.65       15.12      1.97 o 
   1 -12   4        9.33        8.50      1.59 o 
  -2 -11   4       53.76       58.30      2.63 o 
  -1 -11   4        3.57        4.30      1.12 o 
   0 -11   4        8.88        7.57      1.73 o 
   1 -11   4        0.03        0.00      1.00 o 
   2 -11   4        7.06       11.27      2.62 o 
  -2 -10   4        0.54        0.10      0.99 o 
  -1 -10   4       48.78       45.62      2.52 o 
   0 -10   4      129.95      134.97      3.52 o 
   1 -10   4        2.41        1.57      1.02 o 
   2 -10   4       20.48       19.28      3.71 o 
  -3  -9   4       60.08       66.98      2.76 o 
  -2  -9   4        8.00       11.41      0.98 o 
  -1  -9   4        0.03        0.11      0.76 o 
   0  -9   4       49.17       54.29      2.46 o 
   1  -9   4      121.37      115.15      3.00 o 
   2  -9   4        5.94        6.92      1.28 o 
   3  -9   4        0.22        0.48      0.86 o 
  -3  -8   4       14.80       12.59      1.06 o 
  -2  -8   4        9.56       10.27      0.87 o 
  -1  -8   4        5.64        5.52      0.98 o 
   0  -8   4       23.62       24.31      1.56 o 
   1  -8   4       20.87       18.19      0.80 o 
   2  -8   4        8.45        7.53      0.90 o 
   3  -8   4       31.76       30.60      1.84 o 
  -3  -7   4       11.72       12.34      1.01 o 
  -2  -7   4       41.49       39.69      1.80 o 
  -1  -7   4       35.50       39.47      1.54 o 
   0  -7   4       23.69       26.83      1.57 o 
   1  -7   4        2.98        3.29      0.40 o 
   2  -7   4       54.19       54.88      2.08 o 
   3  -7   4      100.98       91.14      3.03 o 
  -3  -6   4       55.29       55.09      1.95 o 
  -2  -6   4        0.12        1.03      0.41 o 
  -1  -6   4      182.39      174.76      2.84 o 
   0  -6   4       36.88       47.41      1.54 o 
   1  -6   4       46.88       42.50      1.16 o 
   2  -6   4       74.38       67.55      2.22 o 
   3  -6   4       30.40       31.45      1.73 o 
   4  -6   4        2.90        1.76      1.02 o 
  -4  -5   4        0.40        0.79      0.79 o 
  -3  -5   4       11.05       10.97      0.73 o 
  -2  -5   4        4.50        3.25      0.67 o 
  -1  -5   4      534.98      557.78      7.93 o 
   0  -5   4       25.89       41.29      1.97 o 
   1  -5   4        6.67        5.79      0.39 o 
   2  -5   4       29.96       25.08      0.84 o 
   3  -5   4        3.18        3.07      0.77 o 
   4  -5   4        5.27        4.10      0.90 o 
  -4  -4   4        7.12        5.90      1.15 o 
  -3  -4   4      105.78       99.53      2.07 o 
  -2  -4   4        0.01        0.10      0.27 o 
  -1  -4   4       28.03       24.93      0.80 o 
   0  -4   4      266.57      294.27      4.50 o 
   1  -4   4      332.08      366.90      3.70 o 
   2  -4   4        0.62        0.63      0.40 o 
   3  -4   4       16.26       17.67      1.22 o 
   4  -4   4        0.14        0.41      0.86 o 
  -4  -3   4        3.48        4.49      1.00 o 
  -3  -3   4        3.67        4.04      0.52 o 
  -2  -3   4        2.79        3.58      0.75 o 
  -1  -3   4      753.71      740.28      6.02 o 
   0  -3   4      437.03      457.01      4.98 o 
   1  -3   4        2.00        1.43      0.24 o 
   2  -3   4        1.29        0.71      0.28 o 
   3  -3   4       11.30       11.14      0.99 o 
   4  -3   4        7.33       11.77      1.47 o 
  -4  -2   4        2.14        4.64      0.97 o 
  -3  -2   4      532.69      513.33      5.73 o 
  -2  -2   4      833.67      818.36      7.42 o 
  -1  -2   4      188.52      185.14      2.10 o 
   0  -2   4     1487.54     1566.37     17.46 o 
   1  -2   4        1.38        1.68      0.25 o 
   2  -2   4       14.70       11.08      0.49 o 
   3  -2   4       26.84       26.36      0.92 o 
   4  -2   4        0.71        0.41      0.53 o 
  -4  -1   4        0.38        0.34      0.53 o 
  -3  -1   4       33.04       31.98      1.15 o 
  -2  -1   4        3.11        3.53      0.39 o 
  -1  -1   4       70.89       74.14      1.07 o 
   0  -1   4        4.98        5.18      0.37 o 
   1  -1   4      161.42      169.55      1.65 o 
   2  -1   4      221.97      227.43      2.48 o 
   3  -1   4        1.51        2.13      0.68 o 
   4  -1   4        0.00        1.17      1.35 o 
  -4   0   4        4.93        4.51      0.75 o 
  -3   0   4       22.47       22.67      1.28 o 
  -2   0   4      221.81      220.87      3.91 o 
  -1   0   4      312.94      307.56      3.81 o 
   0   0   4        0.01        1.41      0.38 o 
   1   0   4       35.16       28.56      0.41 o 
   2   0   4        3.10        3.46      0.29 o 
   3   0   4       34.17       32.39      0.94 o 
   4   0   4        6.51        6.43      3.97 o 
  -4   1   4        8.59        8.19      0.97 o 
  -3   1   4      127.23      124.08      2.72 o 
  -2   1   4        8.35        9.06      0.68 o 
  -1   1   4       14.33       12.61      0.46 o 
   0   1   4      239.11      238.24      2.04 o 
   1   1   4      392.85      365.07      2.87 o 
   2   1   4        5.86        5.37      0.33 o 
   3   1   4        5.03        5.51      0.51 o 
   4   1   4        8.40        8.40      1.36 o 
  -4   2   4       10.10       10.65      1.12 o 
  -3   2   4        0.46        0.81      0.57 o 
  -2   2   4       37.84       37.40      1.19 o 
  -1   2   4     1410.62     1311.22     10.15 o 
   0   2   4      750.38      814.96      6.53 o 
   1   2   4       63.61       58.78      0.94 o 
   2   2   4        8.64        6.31      0.53 o 
   3   2   4        6.43        5.62      0.84 o 
   4   2   4        2.58        2.59      0.85 o 
  -4   3   4        2.07        2.32      0.58 o 
  -3   3   4       29.34       27.03      1.26 o 
  -2   3   4      227.06      238.24      3.85 o 
  -1   3   4      158.03      145.02      1.77 o 
   0   3   4      122.55      125.37      1.55 o 
   1   3   4      897.66      902.79     15.40 o 
   2   3   4        6.95       10.91      0.68 o 
   3   3   4       92.54       92.86      4.69 o 
   4   3   4        2.57        1.64      0.92 o 
  -4   4   4       11.23       11.72      1.32 o 
  -3   4   4       78.77       85.26      2.21 o 
  -2   4   4        1.35        1.54      0.30 o 
  -1   4   4        2.28        1.77      0.30 o 
   0   4   4      731.56      857.01      7.98 o 
   1   4   4        1.36        2.10      0.29 o 
   2   4   4       53.97       57.05      1.18 o 
   3   4   4       15.61       15.53      1.21 o 
   4   4   4        9.59       11.29      1.58 o 
  -4   5   4       16.63       12.81      2.60 o 
  -3   5   4      290.57      280.49      4.37 o 
  -2   5   4       91.30       97.91      1.82 o 
  -1   5   4        2.33        2.52      0.30 o 
   0   5   4       42.46       51.94      1.31 o 
   1   5   4     1066.02     1135.29     15.85 o 
   2   5   4      210.51      214.30      3.96 o 
   3   5   4        0.20        0.00      0.58 o 
   4   5   4        2.69        2.52      0.97 o 
  -4   6   4      234.32      241.58      7.26 o 
  -3   6   4        3.56        6.66      1.42 o 
  -2   6   4       85.28       86.52      1.85 o 
  -1   6   4       46.78       44.56      1.16 o 
   0   6   4     1800.59     2112.63     18.91 o 
   1   6   4      300.67      319.74      3.80 o 
   2   6   4       19.63       20.22      1.17 o 
   3   6   4       12.65       11.88      1.84 o 
   4   6   4        1.06        1.32      1.02 o 
  -3   7   4       92.00       96.32      4.13 o 
  -2   7   4      152.71      151.98      2.60 o 
  -1   7   4        0.57        1.01      0.22 o 
   0   7   4       46.85       54.85      1.50 o 
   1   7   4      237.68      249.41      3.81 o 
   2   7   4       47.88       49.17      1.32 o 
   3   7   4        0.65        1.44      0.84 o 
   4   7   4        1.74        1.38      2.95 o 
  -3   8   4        0.13        0.09      0.93 o 
  -2   8   4       67.70       62.92      3.37 o 
  -1   8   4      393.87      370.49      4.40 o 
   0   8   4      110.05      125.04      2.83 o 
   1   8   4        0.23        1.69      0.94 o 
   2   8   4        4.93        5.00      0.62 o 
   3   8   4       20.79       20.34      2.31 o 
  -3   9   4        2.31        3.45      3.04 o 
  -2   9   4       81.85       82.20      3.80 o 
  -1   9   4       25.77       22.96      1.85 o 
   0   9   4       25.65       26.75      1.86 o 
   1   9   4       10.21       12.67      1.38 o 
   2   9   4        2.40        3.03      0.60 o 
   3   9   4        5.10        3.86      1.67 o 
  -3  10   4        8.17        7.13      1.54 o 
  -2  10   4       20.28       19.82      2.02 o 
  -1  10   4       67.10       56.05      3.84 o 
   0  10   4       52.86       53.38      5.29 o 
   1  10   4       24.62       23.68      1.46 o 
   2  10   4        5.02        4.65      1.09 o 
   3  10   4        0.22        0.00      1.38 o 
  -2  11   4       59.74       52.20      4.03 o 
  -1  11   4       28.39       23.99      2.12 o 
   0  11   4       13.60       16.18      1.65 o 
   1  11   4       86.34       82.09      2.81 o 
   2  11   4       14.08       11.42      1.49 o 
  -2  12   4        3.06        3.23      1.32 o 
  -1  12   4       16.32       15.78      1.94 o 
   0  12   4        0.65        1.10      0.98 o 
   1  12   4       64.41       63.62      5.26 o 
   2  12   4       11.36       11.91      1.54 o 
  -1  13   4        0.00        0.64      1.03 o 
   0  13   4       14.73       18.32      1.98 o 
   1  13   4        0.17        0.00      0.96 o 
   0 -12   5        0.98        3.09      1.20 o 
  -1 -11   5        0.21        0.23      0.68 o 
   0 -11   5        8.25        9.68      2.31 o 
   1 -11   5       14.16       13.60      1.77 o 
  -2 -10   5        0.85        1.55      0.71 o 
  -1 -10   5       58.03       54.17      2.27 o 
   0 -10   5      105.63      105.84      5.41 o 
   1 -10   5        1.17        0.00      0.80 o 
   2 -10   5        9.36       10.56      2.82 o 
  -2  -9   5       10.54       10.93      1.13 o 
  -1  -9   5        3.24        4.03      0.83 o 
   0  -9   5        6.27        6.67      1.47 o 
   1  -9   5      162.22      148.81      3.48 o 
   2  -9   5       58.00       45.11      2.80 o 
  -3  -8   5        0.98        0.84      0.67 o 
  -2  -8   5       17.10       18.04      1.50 o 
  -1  -8   5        1.31        1.46      0.63 o 
   0  -8   5        0.28        0.00      0.54 o 
   1  -8   5       14.08       15.42      0.80 o 
   2  -8   5      124.67      108.97      3.70 o 
   3  -8   5        0.64        1.38      0.70 o 
  -3  -7   5        4.61        5.18      1.39 o 
  -2  -7   5       41.59       40.44      1.85 o 
  -1  -7   5        0.07        0.90      0.40 o 
   0  -7   5        0.33        1.27      0.66 o 
   1  -7   5      128.54      117.00      3.12 o 
   2  -7   5       79.52       74.22      2.46 o 
   3  -7   5        0.89        0.61      0.62 o 
  -3  -6   5        0.35        0.44      0.64 o 
  -2  -6   5       37.62       38.33      1.72 o 
  -1  -6   5       65.00       60.97      1.55 o 
   0  -6   5        0.20        0.68      0.38 o 
   1  -6   5       93.25       79.99      1.50 o 
   2  -6   5        3.14        6.67      0.83 o 
   3  -6   5        8.30       10.87      1.15 o 
  -4  -5   5        3.73        3.26      0.98 o 
  -3  -5   5       17.49       16.60      1.12 o 
  -2  -5   5        1.71        2.06      0.69 o 
  -1  -5   5        4.41        4.28      0.44 o 
   0  -5   5       96.07      116.84      2.54 o 
   1  -5   5        8.18        8.96      0.57 o 
   2  -5   5        7.99        8.55      0.89 o 
   3  -5   5       16.68       17.71      1.47 o 
   4  -5   5        7.88       10.21      1.51 o 
  -4  -4   5        9.99        9.77      1.51 o 
  -3  -4   5       17.48       18.67      0.87 o 
  -2  -4   5      162.32      163.92      2.60 o 
  -1  -4   5      226.46      232.55      4.07 o 
   0  -4   5        0.05        1.57      0.42 o 
   1  -4   5       91.15       78.35      1.58 o 
   2  -4   5       13.29       15.78      0.77 o 
   3  -4   5       11.76       13.57      1.14 o 
   4  -4   5       21.50       21.42      1.88 o 
  -4  -3   5       31.47       28.08      1.88 o 
  -3  -3   5       21.58       24.50      1.07 o 
  -2  -3   5        1.30        2.19      0.31 o 
  -1  -3   5      162.54      145.49      2.18 o 
   0  -3   5       96.27      100.41      1.67 o 
   1  -3   5       45.60       37.71      0.75 o 
   2  -3   5        5.58        5.80      0.76 o 
   3  -3   5        5.27        4.91      1.11 o 
   4  -3   5        0.38        0.02      0.75 o 
  -4  -2   5        9.75       11.27      2.04 o 
  -3  -2   5       30.97       28.97      1.47 o 
  -2  -2   5        5.26        5.05      0.53 o 
  -1  -2   5       35.28       39.13      1.00 o 
   0  -2   5      395.69      448.92      5.38 o 
   1  -2   5      148.11      156.93      1.83 o 
   2  -2   5       41.84       47.16      0.93 o 
   3  -2   5       64.27       62.87      2.07 o 
   4  -2   5       48.66       50.46      4.85 o 
  -4  -1   5        7.45        7.89      1.01 o 
  -3  -1   5      168.68      169.32      3.10 o 
  -2  -1   5       78.02       82.72      1.67 o 
  -1  -1   5       78.35       76.91      1.31 o 
   0  -1   5       36.88       41.40      0.86 o 
   1  -1   5       63.54       63.49      0.92 o 
   2  -1   5       71.05       70.10      1.19 o 
   3  -1   5       14.67       13.43      0.82 o 
   4  -1   5        5.36        5.40      1.86 o 
  -4   0   5       83.42       90.92      2.97 o 
  -3   0   5       12.38       12.53      1.05 o 
  -2   0   5      158.78      145.19      3.61 o 
  -1   0   5      126.59      130.75      1.45 o 
   0   0   5      551.87      560.31      4.11 o 
   1   0   5       59.57       54.11      0.65 o 
   2   0   5       52.06       50.08      0.79 o 
   3   0   5        3.03        3.16      0.42 o 
   4   0   5       19.53       18.18      1.83 o 
  -4   1   5       20.90       23.35      1.57 o 
  -3   1   5      189.70      180.32      5.84 o 
  -2   1   5      115.65      108.03      3.62 o 
  -1   1   5      140.52      139.18      1.48 o 
   0   1   5       16.60       20.21      0.44 o 
   1   1   5       50.16       44.43      0.62 o 
   2   1   5       31.22       32.19      0.78 o 
   3   1   5        5.55        5.65      0.65 o 
   4   1   5        0.24        1.34      0.93 o 
  -4   2   5       18.23       16.72      1.34 o 
  -3   2   5       25.74       27.12      1.53 o 
  -2   2   5       49.55       51.00      1.82 o 
  -1   2   5      104.11       97.32      1.32 o 
   0   2   5      593.57      639.85      4.78 o 
   1   2   5      275.24      271.52      2.21 o 
   2   2   5      254.92      245.02      3.65 o 
   3   2   5        0.10        0.01      0.41 o 
   4   2   5        2.83        2.17      1.31 o 
  -4   3   5        0.38        1.39      0.96 o 
  -3   3   5       16.24       16.43      1.27 o 
  -2   3   5       69.77       70.36      3.28 o 
  -1   3   5      159.16      171.85      1.92 o 
   0   3   5      107.92      107.73      1.59 o 
   1   3   5       16.50       17.21      0.55 o 
   2   3   5       21.55       19.00      0.86 o 
   3   3   5      169.96      169.66      4.10 o 
   4   3   5       32.76       35.12      2.03 o 
  -4   4   5       75.42       79.29      3.10 o 
  -3   4   5      128.37      132.35      4.63 o 
  -2   4   5        2.14        2.86      0.52 o 
  -1   4   5      303.85      315.51      4.03 o 
   0   4   5      660.23      754.94      8.55 o 
   1   4   5      338.89      376.82      4.30 o 
   2   4   5        9.56       10.93      0.87 o 
   3   4   5        5.65        7.50      0.95 o 
   4   4   5       44.30       48.54      3.35 o 
  -4   5   5        1.36        3.24      0.90 o 
  -3   5   5       21.70       22.97      1.16 o 
  -2   5   5        7.77        7.56      0.55 o 
  -1   5   5     1057.61     1141.44     10.98 o 
   0   5   5      151.32      183.55      2.07 o 
   1   5   5        0.39        0.36      0.39 o 
   2   5   5       75.68       70.94      1.52 o 
   3   5   5        8.83        8.28      0.97 o 
   4   5   5       20.84       21.04      1.69 o 
  -4   6   5       51.50       51.11      2.57 o 
  -3   6   5       15.46       15.24      1.26 o 
  -2   6   5        1.44        1.46      0.34 o 
  -1   6   5       26.83       26.36      0.80 o 
   0   6   5      221.03      280.69      3.82 o 
   1   6   5      115.06      106.56      1.88 o 
   2   6   5        8.33        8.83      0.69 o 
   3   6   5        0.25        0.92      0.58 o 
   4   6   5       17.77       16.11      1.47 o 
  -3   7   5       15.37       15.52      1.67 o 
  -2   7   5      232.96      222.57      3.76 o 
  -1   7   5      501.39      507.32      4.53 o 
   0   7   5       78.93       98.91      2.92 o 
   1   7   5        7.99        7.09      0.46 o 
   2   7   5        6.28        7.36      0.58 o 
   3   7   5        0.48        0.69      0.64 o 
   4   7   5        0.00        1.27      2.46 o 
  -3   8   5      113.85      108.97      4.64 o 
  -2   8   5      301.38      293.60      4.14 o 
  -1   8   5      134.82      126.39      1.99 o 
   0   8   5       68.21       74.08      2.33 o 
   1   8   5        2.25        4.14      0.44 o 
   2   8   5        1.27        1.55      0.42 o 
   3   8   5        8.40        8.82      1.36 o 
  -3   9   5        7.94        9.24      1.72 o 
  -2   9   5       87.58       86.32      3.90 o 
  -1   9   5       90.84       83.32      3.49 o 
   0   9   5        0.02        0.02      1.01 o 
   1   9   5       27.76       27.49      1.44 o 
   2   9   5        1.23        1.90      0.81 o 
   3   9   5        0.09        0.63      0.89 o 
  -3  10   5        0.02        0.00      1.53 o 
  -2  10   5       23.41       27.14      2.38 o 
  -1  10   5       85.32       84.61      3.70 o 
   0  10   5      153.97      154.44      4.77 o 
   1  10   5       36.21       36.49      1.80 o 
   2  10   5       32.30       33.01      2.28 o 
   3  10   5        3.60        4.66      1.90 o 
  -2  11   5        1.00        1.45      1.10 o 
  -1  11   5        6.36        5.78      1.31 o 
   0  11   5        6.48        6.83      1.25 o 
   1  11   5       39.70       37.95      1.92 o 
   2  11   5       30.48       29.04      2.25 o 
  -2  12   5        0.18        1.54      1.20 o 
  -1  12   5       83.53       90.63      4.22 o 
   0  12   5        0.71        2.26      1.02 o 
   1  12   5       19.53       20.45      1.86 o 
   2  12   5        1.07        4.09      0.93 o 
  -1  13   5        4.84        5.14      1.34 o 
   0  13   5        1.20        1.72      0.98 o 
   1  13   5       32.27       40.73      2.71 o 
  -1 -11   6       11.79       12.77      1.42 o 
   0 -11   6        6.14        8.08      1.43 o 
   1 -11   6       38.50       38.70      2.83 o 
  -2 -10   6        0.59        0.99      0.67 o 
  -1 -10   6       35.38       33.25      1.83 o 
   0 -10   6      286.87      282.11      8.09 o 
   1 -10   6       49.99       44.29      5.79 o 
   2 -10   6       54.66       52.58      3.23 o 
  -2  -9   6        0.01        0.60      0.65 o 
  -1  -9   6        6.48        5.26      1.17 o 
   0  -9   6        1.01        2.62      0.83 o 
   1  -9   6      121.80      108.40      4.97 o 
   2  -9   6        2.89        4.23      1.19 o 
  -3  -8   6        9.82        9.35      1.13 o 
  -2  -8   6        0.04        0.62      0.65 o 
  -1  -8   6        0.02        0.00      0.54 o 
   0  -8   6      155.23      147.62      4.22 o 
   1  -8   6      107.86       98.17      2.18 o 
   2  -8   6        1.65        0.46      0.56 o 
   3  -8   6        3.78        2.56      0.78 o 
  -3  -7   6       14.11       12.85      1.14 o 
  -2  -7   6       25.27       25.79      1.52 o 
  -1  -7   6        5.98        3.58      0.65 o 
   0  -7   6       52.46       56.80      2.43 o 
   1  -7   6        1.04        0.76      0.32 o 
   2  -7   6       53.07       52.83      2.09 o 
   3  -7   6       21.02       21.13      1.48 o 
  -3  -6   6        1.94        2.50      0.73 o 
  -2  -6   6        3.21        3.78      1.08 o 
  -1  -6   6        5.38        7.51      0.58 o 
   0  -6   6       40.08       43.84      1.89 o 
   1  -6   6       71.12       62.03      1.99 o 
   2  -6   6      109.95      104.63      2.89 o 
   3  -6   6       31.40       28.20      1.66 o 
  -3  -5   6       25.12       27.93      2.06 o 
  -2  -5   6        2.01        1.24      0.55 o 
  -1  -5   6        2.42        3.17      0.41 o 
   0  -5   6       76.47       81.31      2.39 o 
   1  -5   6       11.63       14.67      0.66 o 
   2  -5   6       31.30       31.82      1.12 o 
   3  -5   6       22.11       24.97      1.54 o 
   4  -5   6       52.16       51.52      5.54 o 
  -4  -4   6        9.14        8.92      1.31 o 
  -3  -4   6       20.21       20.45      1.39 o 
  -2  -4   6        0.51        0.63      0.53 o 
  -1  -4   6      139.29      133.30      2.06 o 
   0  -4   6        0.25        0.33      0.39 o 
   1  -4   6        0.70        1.36      0.40 o 
   2  -4   6        1.93        2.70      0.40 o 
   3  -4   6        1.60        1.79      0.68 o 
   4  -4   6       66.85       69.27      3.36 o 
  -4  -3   6        9.91        9.80      1.16 o 
  -3  -3   6        2.56        3.02      0.45 o 
  -2  -3   6        7.74        8.60      0.86 o 
  -1  -3   6      167.54      183.98      3.23 o 
   0  -3   6        2.36        1.55      0.43 o 
   1  -3   6       52.28       67.59      1.16 o 
   2  -3   6      130.96      133.27      2.40 o 
   3  -3   6      232.09      233.25      9.49 o 
   4  -3   6      127.49      135.12      7.06 o 
  -4  -2   6       11.18       15.47      1.35 o 
  -3  -2   6        1.91        1.96      0.52 o 
  -2  -2   6       52.87       49.47      1.73 o 
  -1  -2   6       11.08       11.81      0.74 o 
   0  -2   6      393.38      426.77      5.49 o 
   1  -2   6      121.98      115.33      1.71 o 
   2  -2   6      370.08      357.74      4.72 o 
   3  -2   6      110.34      113.76      2.84 o 
   4  -2   6        0.00        0.79      1.34 o 
  -4  -1   6        8.53        9.87      1.48 o 
  -3  -1   6       38.01       39.01      1.54 o 
  -2  -1   6        8.12        6.43      0.71 o 
  -1  -1   6       86.52       73.09      1.14 o 
   0  -1   6      143.43      161.92      2.34 o 
   1  -1   6       63.03       55.30      0.92 o 
   2  -1   6       56.44       57.76      1.10 o 
   3  -1   6      122.21      116.00      2.31 o 
   4  -1   6       40.28       41.87      2.80 o 
  -4   0   6       74.20       73.06      2.75 o 
  -3   0   6        1.67        2.12      0.82 o 
  -2   0   6       10.76        8.55      0.98 o 
  -1   0   6       11.04       11.38      0.39 o 
   0   0   6      586.97      647.84      5.20 o 
   1   0   6       52.07       55.50      0.91 o 
   2   0   6      142.65      150.69      2.00 o 
   3   0   6        3.52        3.16      0.26 o 
   4   0   6       17.44       19.78      1.96 o 
  -4   1   6        1.09        1.68      1.75 o 
  -3   1   6       10.16        8.88      1.12 o 
  -2   1   6       40.51       36.77      1.54 o 
  -1   1   6      119.06      118.48      1.38 o 
   0   1   6      244.34      265.70      2.18 o 
   1   1   6        3.07        3.58      0.23 o 
   2   1   6       33.93       32.14      1.11 o 
   3   1   6        3.30        4.29      0.58 o 
   4   1   6        1.83        2.74      1.05 o 
  -4   2   6       49.67       49.42      2.28 o 
  -3   2   6        4.33        5.82      0.76 o 
  -2   2   6       80.44       88.34      2.37 o 
  -1   2   6      309.24      287.10      4.26 o 
   0   2   6      219.41      259.73      2.90 o 
   1   2   6        1.41        1.21      0.22 o 
   2   2   6      954.84      951.24     10.21 o 
   3   2   6       27.41       23.65      1.12 o 
   4   2   6        2.30        0.53      0.96 o 
  -4   3   6        3.21        3.45      0.81 o 
  -3   3   6       14.27       14.87      1.17 o 
  -2   3   6      127.73      128.88      2.17 o 
  -1   3   6       72.73       80.35      1.27 o 
   0   3   6        3.51        5.35      0.32 o 
   1   3   6        1.20        0.65      0.20 o 
   2   3   6        2.64        3.51      0.46 o 
   3   3   6       11.09        9.46      0.76 o 
   4   3   6       30.00       34.10      2.04 o 
  -4   4   6        1.53        1.79      0.80 o 
  -3   4   6        5.96        7.58      0.77 o 
  -2   4   6      131.42      146.26      3.00 o 
  -1   4   6       32.15       32.84      1.00 o 
   0   4   6       37.78       40.07      0.83 o 
   1   4   6      283.04      261.68      3.32 o 
   2   4   6       39.42       42.20      1.61 o 
   3   4   6       18.38       18.85      1.36 o 
   4   4   6       11.92       11.80      1.29 o 
  -4   5   6        2.11        4.73      1.14 o 
  -3   5   6        3.20        3.80      0.65 o 
  -2   5   6        0.11        0.27      0.42 o 
  -1   5   6        9.14        9.12      0.89 o 
   0   5   6      234.16      275.67      3.63 o 
   1   5   6       31.46       25.31      0.71 o 
   2   5   6       30.58       31.74      0.96 o 
   3   5   6       19.51       18.19      1.40 o 
   4   5   6       33.64       33.75      2.60 o 
  -4   6   6        0.00        0.73      0.87 o 
  -3   6   6       10.31       10.81      0.87 o 
  -2   6   6      176.79      175.07      2.64 o 
  -1   6   6       51.47       53.13      1.43 o 
   0   6   6       15.07       14.59      0.70 o 
   1   6   6       36.34       32.97      0.94 o 
   2   6   6        1.92        1.29      0.37 o 
   3   6   6        0.03        1.64      0.70 o 
   4   6   6       28.68       29.86      1.94 o 
  -3   7   6      126.17      125.66      3.67 o 
  -2   7   6       88.76       85.42      2.05 o 
  -1   7   6       51.67       49.83      1.18 o 
   0   7   6        1.68        0.80      0.25 o 
   1   7   6        3.80        4.25      0.41 o 
   2   7   6       34.79       37.46      1.16 o 
   3   7   6        0.16        0.00      0.65 o 
   4   7   6        2.20        2.31      0.87 o 
  -3   8   6       11.04       12.22      1.24 o 
  -2   8   6       15.81       15.74      0.87 o 
  -1   8   6        0.72        0.00      0.20 o 
   0   8   6        0.16        0.00      0.20 o 
   1   8   6        8.44        7.67      0.49 o 
   2   8   6        0.71        0.11      0.39 o 
   3   8   6       23.46       20.87      1.50 o 
  -3   9   6      100.52      104.79      6.66 o 
  -2   9   6      121.76      114.48      4.56 o 
  -1   9   6       55.84       51.21      2.75 o 
   0   9   6        1.65        1.80      0.67 o 
   1   9   6       41.09       36.27      1.99 o 
   2   9   6        0.98        0.43      0.83 o 
   3   9   6        0.01        0.85      0.84 o 
  -2  10   6       50.19       50.37      3.17 o 
  -1  10   6       61.03       50.72      3.87 o 
   0  10   6      226.24      245.46      6.28 o 
   1  10   6       54.60       53.57      2.14 o 
   2  10   6        7.49        9.76      1.44 o 
   3  10   6       15.45       21.20      2.29 o 
  -2  11   6       22.36       30.21      2.56 o 
  -1  11   6        0.70        0.17      0.93 o 
   0  11   6        4.47        3.25      0.99 o 
   1  11   6       31.00       31.16      1.74 o 
   2  11   6       14.02       12.91      1.52 o 
  -1  12   6        0.09        0.00      1.04 o 
   0  12   6       10.97       15.57      1.75 o 
   1  12   6       27.27       24.09      1.66 o 
   2  12   6       15.41       15.39      1.42 o 
   0  13   6        0.11        0.96      0.91 o 
   1  13   6       17.78       20.33      1.91 o 
   0 -11   7        5.43        7.15      4.60 o 
   1 -11   7       41.97       42.39      2.96 o 
  -1 -10   7       26.20       29.46      1.73 o 
   0 -10   7       46.88       40.19      3.89 o 
   1 -10   7       26.82       27.92      3.90 o 
   2 -10   7       20.92       22.63      2.24 o 
  -2  -9   7        0.04        0.04      0.95 o 
  -1  -9   7      112.78       97.78      3.01 o 
   0  -9   7       64.60       63.24      2.85 o 
   1  -9   7        7.28       10.68      1.56 o 
   2  -9   7        0.22        1.25      1.71 o 
  -2  -8   7       20.56       16.33      1.56 o 
  -1  -8   7        9.21        9.62      0.99 o 
   0  -8   7       54.88       48.73      2.41 o 
   1  -8   7       12.57       10.96      0.78 o 
   2  -8   7       27.86       24.56      1.55 o 
   3  -8   7       10.77       12.77      1.26 o 
  -3  -7   7        3.90        1.69      0.73 o 
  -2  -7   7        7.62        7.54      1.14 o 
  -1  -7   7       78.27       60.96      2.14 o 
   0  -7   7       19.77       22.91      1.62 o 
   1  -7   7      102.43       95.00      2.60 o 
   2  -7   7       39.17       33.72      1.73 o 
   3  -7   7       20.69       22.93      1.65 o 
  -3  -6   7        0.44        1.02      0.68 o 
  -2  -6   7        0.98        0.32      0.64 o 
  -1  -6   7        5.97        8.14      0.84 o 
   0  -6   7       17.17       19.34      1.23 o 
   1  -6   7        3.15        3.37      0.43 o 
   2  -6   7        4.58        4.16      0.72 o 
   3  -6   7        0.33        0.34      0.62 o 
  -3  -5   7       15.54       14.10      1.25 o 
  -2  -5   7       39.02       38.12      1.71 o 
  -1  -5   7       29.74       25.95      0.88 o 
   0  -5   7       72.87       78.01      2.69 o 
   1  -5   7        0.84        1.15      0.36 o 
   2  -5   7        5.14        6.04      0.76 o 
   3  -5   7       21.32       23.31      1.47 o 
  -3  -4   7        0.37        2.08      0.77 o 
  -2  -4   7       14.39       14.09      1.08 o 
  -1  -4   7       50.00       45.69      1.00 o 
   0  -4   7       12.06       19.33      1.34 o 
   1  -4   7       12.34       11.82      0.88 o 
   2  -4   7       67.45       62.92      1.65 o 
   3  -4   7      180.50      187.33      5.46 o 
   4  -4   7        0.27        0.64      1.02 o 
  -4  -3   7       20.31       19.52      1.56 o 
  -3  -3   7       12.35       16.44      1.27 o 
  -2  -3   7        2.82        2.85      0.60 o 
  -1  -3   7      102.59       86.97      2.11 o 
   0  -3   7       66.61       63.72      3.35 o 
   1  -3   7      290.73      282.92      3.32 o 
   2  -3   7      241.08      242.82      7.03 o 
   3  -3   7       15.03       17.51      1.18 o 
   4  -3   7        2.26        2.00      1.59 o 
  -4  -2   7        1.76        2.70      0.87 o 
  -3  -2   7        0.76        0.39      0.59 o 
  -2  -2   7       16.99       20.36      1.17 o 
  -1  -2   7       80.06       71.63      2.42 o 
   0  -2   7        4.02        7.21      0.97 o 
   1  -2   7      148.23      143.25      1.78 o 
   2  -2   7      103.38      106.52      2.07 o 
   3  -2   7      151.84      158.20      6.82 o 
   4  -2   7        0.18        0.00      0.93 o 
  -4  -1   7        0.04        0.28      0.69 o 
  -3  -1   7       21.44       23.01      1.17 o 
  -2  -1   7       24.02       20.50      1.22 o 
  -1  -1   7      282.43      277.68      5.03 o 
   0  -1   7        4.47        5.37      0.45 o 
   1  -1   7      570.62      629.96      5.16 o 
   2  -1   7      205.72      226.91      2.78 o 
   3  -1   7      104.62      112.71      2.13 o 
   4  -1   7        0.93        1.01      0.96 o 
  -4   0   7        0.15        1.03      1.02 o 
  -3   0   7        1.46        1.34      1.46 o 
  -2   0   7        0.04        2.29      0.77 o 
  -1   0   7      119.71      122.61      1.66 o 
   0   0   7      783.55      860.10      6.78 o 
   1   0   7      260.78      264.49      3.13 o 
   2   0   7      140.13      141.39      1.93 o 
   3   0   7       87.04       87.02      2.37 o 
   4   0   7       26.35       32.60      2.54 o 
  -4   1   7        0.44        0.05      0.99 o 
  -3   1   7       63.56       64.24      2.81 o 
  -2   1   7      127.23      119.64      2.27 o 
  -1   1   7      166.08      173.49      1.93 o 
   0   1   7      237.99      262.47      2.42 o 
   1   1   7     3706.35     3766.23     22.65 o 
   2   1   7       79.38       82.05      1.16 o 
   3   1   7       20.87       21.13      1.16 o 
   4   1   7       30.90       37.04      2.63 o 
  -4   2   7       21.22       24.91      1.72 o 
  -3   2   7       16.30       21.56      1.73 o 
  -2   2   7        0.00        0.00      0.34 o 
  -1   2   7       13.72       12.73      0.56 o 
   0   2   7      215.11      246.02      2.18 o 
   1   2   7      298.20      308.30      2.48 o 
   2   2   7       15.76       14.87      0.55 o 
   3   2   7      125.99      138.09      2.74 o 
   4   2   7       17.67       19.12      1.89 o 
  -4   3   7       14.05       16.05      1.22 o 
  -3   3   7       23.89       26.43      1.93 o 
  -2   3   7       33.50       33.30      1.24 o 
  -1   3   7       65.27       65.75      1.27 o 
   0   3   7       97.85      103.08      1.29 o 
   1   3   7      177.19      200.73      1.97 o 
   2   3   7        6.47        6.50      0.38 o 
   3   3   7       17.86       17.76      0.97 o 
   4   3   7       11.38       13.19      1.37 o 
  -4   4   7        3.73        6.01      1.10 o 
  -3   4   7        6.60        6.73      0.87 o 
  -2   4   7        0.34        1.56      0.87 o 
  -1   4   7       44.65       52.93      1.38 o 
   0   4   7       90.47      105.02      1.45 o 
   1   4   7      229.14      220.43      3.50 o 
   2   4   7       21.00       22.34      0.59 o 
   3   4   7      222.46      221.38      3.78 o 
   4   4   7        0.00        1.22      0.80 o 
  -4   5   7        0.07        0.92      0.84 o 
  -3   5   7       21.67       25.46      1.33 o 
  -2   5   7        0.57        1.17      0.43 o 
  -1   5   7       39.05       40.95      1.22 o 
   0   5   7      201.52      217.91      2.57 o 
   1   5   7        8.83       10.85      0.55 o 
   2   5   7        5.86        5.37      0.31 o 
   3   5   7       15.18       15.77      1.56 o 
   4   5   7       17.88       16.72      1.53 o 
  -3   6   7        3.84        3.21      0.60 o 
  -2   6   7        5.14        4.41      0.64 o 
  -1   6   7        7.76       10.01      1.09 o 
   0   6   7        0.48        0.65      0.47 o 
   1   6   7        8.33        7.83      0.51 o 
   2   6   7        5.20        5.18      0.43 o 
   3   6   7        2.25        1.52      0.64 o 
   4   6   7       41.30       43.17      2.31 o 
  -3   7   7       11.81       12.46      1.29 o 
  -2   7   7       26.47       24.84      1.33 o 
  -1   7   7       14.12       12.22      0.77 o 
   0   7   7       18.30       15.16      1.06 o 
   1   7   7        2.32        2.55      0.41 o 
   2   7   7      131.53      122.81      2.50 o 
   3   7   7      117.39      115.73      3.41 o 
  -3   8   7       15.13       15.29      1.53 o 
  -2   8   7        1.45        1.64      0.49 o 
  -1   8   7       29.94       29.18      1.46 o 
   0   8   7       11.34       11.58      0.64 o 
   1   8   7       14.80       18.24      0.90 o 
   2   8   7       19.72       15.58      1.14 o 
   3   8   7        1.48        2.09      0.80 o 
  -3   9   7       25.10       25.48      2.67 o 
  -2   9   7       49.59       46.33      2.87 o 
  -1   9   7      134.11      117.84      2.58 o 
   0   9   7       20.13       18.65      1.30 o 
   1   9   7       80.82       79.66      1.85 o 
   2   9   7        0.57        1.32      0.49 o 
   3   9   7       42.89       39.34      2.03 o 
  -2  10   7        2.59        0.36      1.94 o 
  -1  10   7       19.76       20.38      4.14 o 
   0  10   7      146.35      141.69      6.48 o 
   1  10   7       27.91       22.81      1.42 o 
   2  10   7       13.53        9.43      1.08 o 
   3  10   7        6.65        9.30      1.86 o 
  -2  11   7        4.88        4.53      1.32 o 
  -1  11   7        7.09        8.92      1.43 o 
   0  11   7       30.59       26.01      3.51 o 
   1  11   7        1.70        1.51      0.66 o 
   2  11   7       34.06       35.87      2.21 o 
  -1  12   7        4.34        3.55      2.28 o 
   0  12   7        8.47        7.74      1.38 o 
   1  12   7        8.65        7.03      1.34 o 
   2  12   7       48.68       45.48      2.34 o 
   0  13   7        9.97        9.82      2.57 o 
   1  13   7        8.13        8.39      2.17 o 
  -1 -10   8        0.64        2.31      0.77 o 
   0 -10   8       27.28       28.27      3.27 o 
   1 -10   8        1.95        3.42      1.15 o 
  -2  -9   8        0.06        0.00      0.78 o 
  -1  -9   8       52.09       49.17      2.77 o 
   0  -9   8        0.09        0.00      0.74 o 
   1  -9   8        0.06        0.82      0.87 o 
   2  -9   8        0.24        0.45      1.35 o 
  -2  -8   8       29.63       23.72      1.59 o 
  -1  -8   8        2.63        0.92      0.64 o 
   0  -8   8        6.27        8.97      1.22 o 
   1  -8   8       23.83       17.96      1.56 o 
   2  -8   8        4.16        6.94      1.00 o 
  -3  -7   8        3.79        4.93      1.11 o 
  -2  -7   8        4.34        4.80      0.91 o 
  -1  -7   8       15.11       13.79      1.09 o 
   0  -7   8      119.66      117.94      3.77 o 
   1  -7   8       46.73       49.01      1.59 o 
   2  -7   8       47.57       42.83      1.95 o 
   3  -7   8       84.66       76.37      6.65 o 
  -3  -6   8        0.87        0.56      0.70 o 
  -2  -6   8       70.74       64.48      2.37 o 
  -1  -6   8      161.63      141.50      3.29 o 
   0  -6   8        9.74        9.02      1.09 o 
   1  -6   8        4.55        3.02      0.58 o 
   2  -6   8        3.60        3.24      0.65 o 
   3  -6   8       65.91       65.12      3.20 o 
  -3  -5   8       12.39       13.04      1.25 o 
  -2  -5   8       11.15       11.07      1.04 o 
  -1  -5   8        0.90        1.21      0.37 o 
   0  -5   8        0.06        0.40      0.58 o 
   1  -5   8       15.46       17.28      1.97 o 
   2  -5   8        2.59        1.84      0.60 o 
   3  -5   8       35.44       36.67      1.83 o 
  -3  -4   8        0.90        0.83      0.70 o 
  -2  -4   8        0.19        0.27      0.77 o 
  -1  -4   8       23.07       20.35      1.10 o 
   0  -4   8       60.69       70.71      2.53 o 
   1  -4   8       37.20       38.19      1.12 o 
   2  -4   8       69.37       64.05      1.73 o 
   3  -4   8        9.94       10.32      1.01 o 
  -3  -3   8       45.25       46.37      2.08 o 
  -2  -3   8       11.12       10.74      0.98 o 
  -1  -3   8       14.11       13.62      1.32 o 
   0  -3   8       76.63       74.30      2.54 o 
   1  -3   8      122.91      117.52      2.13 o 
   2  -3   8        7.36        8.28      0.77 o 
   3  -3   8        4.43        4.07      0.79 o 
   4  -3   8        6.15        5.07      1.78 o 
  -4  -2   8        4.79        6.86      1.11 o 
  -3  -2   8       12.63       11.69      1.36 o 
  -2  -2   8       39.16       38.73      1.60 o 
  -1  -2   8       22.08       21.77      1.01 o 
   0  -2   8      117.65      152.34      3.92 o 
   1  -2   8      196.42      213.58      2.39 o 
   2  -2   8      148.76      144.85      2.49 o 
   3  -2   8       60.13       62.56      1.66 o 
   4  -2   8       36.78       37.15      2.75 o 
  -4  -1   8        1.09        1.30      0.82 o 
  -3  -1   8        0.98        0.64      0.76 o 
  -2  -1   8       11.54       11.80      1.27 o 
  -1  -1   8      718.96      695.09     11.75 o 
   0  -1   8      272.53      323.78      7.46 o 
   1  -1   8      276.55      278.69      2.62 o 
   2  -1   8      512.75      500.70      6.00 o 
   3  -1   8       35.45       34.62      1.16 o 
   4  -1   8      191.20      202.45      6.43 o 
  -4   0   8       18.51       17.15      1.51 o 
  -3   0   8       13.23       13.82      1.42 o 
  -2   0   8       22.91       23.92      0.95 o 
  -1   0   8       16.68       15.29      0.53 o 
   0   0   8     2322.19     2747.61     20.40 o 
   1   0   8      250.36      268.92      2.30 o 
   2   0   8        2.20        2.43      0.39 o 
   3   0   8       65.02       60.00      2.96 o 
   4   0   8      185.51      204.05      8.51 o 
  -4   1   8        2.23        2.18      0.78 o 
  -3   1   8        8.03        8.78      1.34 o 
  -2   1   8       74.85       73.96      3.26 o 
  -1   1   8      266.95      282.60      3.16 o 
   0   1   8     1102.32     1292.10     10.48 o 
   1   1   8       60.37       47.66      0.83 o 
   2   1   8       23.54       27.23      0.81 o 
   3   1   8       26.23       25.29      1.96 o 
   4   1   8      103.02      104.65     11.00 o 
  -4   2   8        6.46        8.89      2.98 o 
  -3   2   8        5.63        3.92      1.02 o 
  -2   2   8       28.46       28.47      1.13 o 
  -1   2   8       18.46       18.49      0.64 o 
   0   2   8      994.14     1224.13      8.06 o 
   1   2   8       24.20       20.59      0.66 o 
   2   2   8      208.00      203.73      4.20 o 
   3   2   8       78.80       80.50      2.70 o 
   4   2   8       53.86       57.48      3.25 o 
  -4   3   8        7.37        7.98      1.11 o 
  -3   3   8        1.55        2.23      0.81 o 
  -2   3   8       15.63       13.52      0.85 o 
  -1   3   8       46.73       52.19      1.41 o 
   0   3   8       48.84       47.46      0.86 o 
   1   3   8       21.35       20.59      0.52 o 
   2   3   8      472.85      481.52      7.96 o 
   3   3   8       29.95       27.55      1.62 o 
   4   3   8        1.52        2.64      0.84 o 
  -4   4   8        4.46        4.89      1.00 o 
  -3   4   8        0.01        0.10      0.70 o 
  -2   4   8        0.01        1.75      0.72 o 
  -1   4   8      133.86      129.97      2.43 o 
   0   4   8       58.46       77.69      1.26 o 
   1   4   8        0.66        0.68      0.25 o 
   2   4   8       20.59       19.27      0.50 o 
   3   4   8       17.38       17.89      1.37 o 
   4   4   8       30.31       29.24      1.94 o 
  -3   5   8        0.20        0.19      0.71 o 
  -2   5   8        2.69        3.25      0.79 o 
  -1   5   8       12.06       12.66      1.12 o 
   0   5   8       31.38       30.45      1.09 o 
   1   5   8       15.97       17.82      0.69 o 
   2   5   8        0.09        0.78      0.22 o 
   3   5   8       42.38       45.63      2.07 o 
   4   5   8       17.74       18.19      1.58 o 
  -3   6   8       11.28       13.50      1.05 o 
  -2   6   8       15.36       15.65      1.31 o 
  -1   6   8        0.13        0.44      0.56 o 
   0   6   8        0.77        1.77      0.51 o 
   1   6   8      125.42      124.41      1.85 o 
   2   6   8       33.51       32.58      1.09 o 
   3   6   8       50.17       53.08      2.28 o 
   4   6   8        1.75        2.84      0.89 o 
  -3   7   8       33.96       35.48      2.13 o 
  -2   7   8       46.48       45.28      2.17 o 
  -1   7   8       10.58       11.51      0.96 o 
   0   7   8       92.07       88.53      2.11 o 
   1   7   8       49.28       47.36      1.39 o 
   2   7   8       51.88       50.45      1.28 o 
   3   7   8        5.82        6.60      1.00 o 
  -3   8   8       26.63       25.33      1.76 o 
  -2   8   8        6.95        8.58      1.27 o 
  -1   8   8        0.11        1.05      0.58 o 
   0   8   8       95.40      107.28      2.92 o 
   1   8   8        9.84        8.15      0.65 o 
   2   8   8      107.31       97.51      2.37 o 
   3   8   8      149.26      149.57      4.04 o 
  -3   9   8        1.79        1.61      1.19 o 
  -2   9   8       69.37       63.11      2.49 o 
  -1   9   8      183.87      160.65      5.11 o 
   0   9   8        0.26        1.23      0.35 o 
   1   9   8        7.07        4.34      0.65 o 
   2   9   8        2.22        1.50      0.50 o 
   3   9   8       35.98       39.55      2.09 o 
  -2  10   8        8.31        8.50      1.55 o 
  -1  10   8        1.55        1.67      1.92 o 
   0  10   8      110.85      111.57      3.33 o 
   1  10   8       43.85       43.15      1.94 o 
   2  10   8       58.57       56.30      2.37 o 
   3  10   8       63.65       53.83      3.47 o 
  -2  11   8       13.28       13.89      1.81 o 
  -1  11   8        0.00        0.00      0.97 o 
   0  11   8       20.78       19.20      1.80 o 
   1  11   8      200.57      170.37      4.22 o 
   2  11   8        0.12        1.27      0.88 o 
  -1  12   8        2.90        2.76      1.12 o 
   0  12   8       46.75       43.12      4.41 o 
   1  12   8       19.85       16.65      1.41 o 
   0  13   8        9.06        7.63      1.38 o 
  -1 -10   9       23.27       28.89      1.77 o 
   0 -10   9        3.83        9.10      2.19 o 
   1 -10   9        1.07        1.14      0.95 o 
  -1  -9   9        1.65        3.25      0.76 o 
   0  -9   9       11.95       10.68      1.35 o 
   1  -9   9        9.05        6.44      1.55 o 
   2  -9   9        3.92        4.84      1.28 o 
  -2  -8   9        6.29        7.00      1.22 o 
  -1  -8   9       75.43       67.69      2.44 o 
   0  -8   9       76.12       87.24      3.44 o 
   1  -8   9        2.91        2.51      0.73 o 
   2  -8   9       41.20       36.78      1.94 o 
  -2  -7   9       93.79       84.37      2.93 o 
  -1  -7   9       39.71       35.62      1.71 o 
   0  -7   9       92.15       95.48      3.65 o 
   1  -7   9       18.16       17.77      1.05 o 
   2  -7   9       63.46       63.11      2.44 o 
   3  -7   9       32.62       31.58      2.40 o 
  -3  -6   9        0.47        0.98      0.70 o 
  -2  -6   9       12.12       14.29      1.21 o 
  -1  -6   9        2.58        3.42      0.66 o 
   0  -6   9       25.07       25.77      1.76 o 
   1  -6   9       27.32       26.03      1.09 o 
   2  -6   9      219.86      224.64      4.72 o 
   3  -6   9       12.53       12.03      1.58 o 
  -3  -5   9       16.89       13.96      1.62 o 
  -2  -5   9      121.62      117.65      3.20 o 
  -1  -5   9       28.21       26.34      1.34 o 
   0  -5   9        0.52        0.22      0.61 o 
   1  -5   9       51.30       48.79      1.76 o 
   2  -5   9       98.20       93.35      3.36 o 
   3  -5   9       53.20       55.47      2.94 o 
  -3  -4   9        0.92        1.25      0.70 o 
  -2  -4   9        2.23        2.97      0.68 o 
  -1  -4   9        5.36        5.46      0.66 o 
   0  -4   9      426.36      446.62      8.10 o 
   1  -4   9      170.13      165.31      3.28 o 
   2  -4   9      369.37      358.09      6.20 o 
   3  -4   9       55.16       52.95      2.81 o 
  -3  -3   9        0.19        0.53      0.61 o 
  -2  -3   9        7.21        7.34      0.85 o 
  -1  -3   9       40.20       39.01      1.44 o 
   0  -3   9        4.10        5.27      0.92 o 
   1  -3   9        4.40        4.97      0.57 o 
   2  -3   9      261.68      261.17      3.91 o 
   3  -3   9       29.16       28.40      2.59 o 
   4  -3   9        1.28        0.00      1.12 o 
  -3  -2   9        1.88        2.51      1.68 o 
  -2  -2   9      309.33      290.93      5.07 o 
  -1  -2   9       31.32       33.48      2.31 o 
   0  -2   9       60.06       57.97      1.46 o 
   1  -2   9      166.34      150.78      2.41 o 
   2  -2   9      217.62      207.56      3.55 o 
   3  -2   9      174.19      170.28      3.75 o 
   4  -2   9        0.89        0.74      0.97 o 
  -4  -1   9        0.06        0.63      0.76 o 
  -3  -1   9        1.17        1.34      0.92 o 
  -2  -1   9        6.81        7.25      1.12 o 
  -1  -1   9       79.23       87.49      5.66 o 
   0  -1   9       50.51       47.64      1.46 o 
   1  -1   9       10.77       10.50      0.48 o 
   2  -1   9       57.68       56.37      1.55 o 
   3  -1   9      150.23      153.38      3.27 o 
   4  -1   9        1.14        3.59      1.25 o 
  -4   0   9        4.48        3.93      0.88 o 
  -3   0   9       15.88       16.63      1.64 o 
  -2   0   9       65.93       59.97      1.32 o 
  -1   0   9      225.02      233.73      5.84 o 
   0   0   9        2.85        2.15      0.48 o 
   1   0   9       33.38       28.90      0.58 o 
   2   0   9        1.39        1.85      0.39 o 
   3   0   9       69.72       72.33      6.04 o 
   4   0   9        0.04        0.00      1.29 o 
  -4   1   9        0.32        0.96      1.11 o 
  -3   1   9        0.79        0.80      0.82 o 
  -2   1   9       51.93       51.51      1.79 o 
  -1   1   9      408.37      426.69      5.16 o 
   0   1   9       70.16       68.07      1.21 o 
   1   1   9      158.61      145.99      1.87 o 
   2   1   9       34.02       31.55      0.94 o 
   3   1   9      205.85      205.27      5.76 o 
   4   1   9       16.23       18.64      3.10 o 
  -4   2   9        0.90        1.20      1.25 o 
  -3   2   9        7.10        9.61      1.31 o 
  -2   2   9       34.56       34.20      1.27 o 
  -1   2   9       61.71       68.40      1.40 o 
   0   2   9        4.72        7.81      0.40 o 
   1   2   9      166.25      174.64      2.29 o 
   2   2   9        1.43        2.17      0.31 o 
   3   2   9       45.19       45.70      2.05 o 
   4   2   9       15.38       16.81      1.95 o 
  -4   3   9        0.71        1.56      0.87 o 
  -3   3   9        1.87        1.76      0.84 o 
  -2   3   9        6.90        5.99      0.66 o 
  -1   3   9      117.17      130.49      2.44 o 
   0   3   9      312.46      337.78      3.17 o 
   1   3   9        4.72        3.87      0.28 o 
   2   3   9      200.95      192.68      3.23 o 
   3   3   9       63.86       67.74      4.98 o 
   4   3   9        9.46       11.15      1.33 o 
  -3   4   9        0.02        0.00      1.66 o 
  -2   4   9      116.99      107.75      2.97 o 
  -1   4   9      510.88      486.57      6.90 o 
   0   4   9       75.99       89.59      1.64 o 
   1   4   9        3.39        1.39      0.28 o 
   2   4   9       10.93       11.16      0.36 o 
   3   4   9       20.43       19.53      1.42 o 
   4   4   9        1.56        2.92      1.19 o 
  -3   5   9       41.21       40.56      2.41 o 
  -2   5   9        0.62        1.04      0.70 o 
  -1   5   9        0.07        0.34      0.55 o 
   0   5   9       32.62       33.74      1.14 o 
   1   5   9       94.60       90.98      2.05 o 
   2   5   9        0.31        0.21      0.28 o 
   3   5   9        6.95        5.17      0.85 o 
   4   5   9        3.52        4.50      0.99 o 
  -3   6   9       21.31       22.48      1.32 o 
  -2   6   9        3.72        3.75      0.84 o 
  -1   6   9       48.23       43.79      2.07 o 
   0   6   9       17.38       21.82      1.15 o 
   1   6   9       78.82       78.79      1.59 o 
   2   6   9       72.91       74.65      1.95 o 
   3   6   9       24.12       25.84      1.63 o 
  -3   7   9       35.12       33.19      2.00 o 
  -2   7   9        4.86        4.83      0.79 o 
  -1   7   9        6.26        7.24      1.04 o 
   0   7   9       40.68       41.08      1.65 o 
   1   7   9        3.48        5.14      0.51 o 
   2   7   9       64.75       62.47      1.80 o 
   3   7   9        3.64        2.88      0.86 o 
  -3   8   9       52.89       53.22      2.52 o 
  -2   8   9       48.45       40.41      1.89 o 
  -1   8   9       57.84       52.59      2.14 o 
   0   8   9        5.65        7.02      0.86 o 
   1   8   9       25.72       21.18      0.99 o 
   2   8   9      127.02      130.89      2.89 o 
   3   8   9       41.84       41.23      2.11 o 
  -3   9   9        2.15        1.56      1.06 o 
  -2   9   9        3.77        4.66      0.80 o 
  -1   9   9      244.80      227.33      4.71 o 
   0   9   9       25.44       24.24      1.03 o 
   1   9   9      233.28      215.21      3.54 o 
   2   9   9      316.08      300.98      4.76 o 
   3   9   9        1.71        3.47      1.10 o 
  -2  10   9        5.76        6.50      1.44 o 
  -1  10   9        0.06        1.10      1.01 o 
   0  10   9      202.88      198.86      4.61 o 
   1  10   9       15.92       12.69      1.10 o 
   2  10   9        2.44        1.38      0.72 o 
  -2  11   9        0.32        1.80      1.20 o 
  -1  11   9       57.86       54.84      5.02 o 
   0  11   9       45.41       41.63      4.92 o 
   1  11   9       18.00       16.70      1.38 o 
   2  11   9        1.60        0.54      0.78 o 
  -1  12   9        1.74        1.05      0.98 o 
   0  12   9       28.87       24.19      2.67 o 
   1  12   9        0.62        1.82      0.77 o 
  -1  -9  10        3.09        4.17      0.87 o 
   0  -9  10        0.40        0.62      0.85 o 
   1  -9  10        3.88        3.67      1.05 o 
  -2  -8  10        1.70        3.89      0.89 o 
  -1  -8  10       69.21       62.90      2.39 o 
   0  -8  10       13.54       11.56      1.34 o 
   1  -8  10        0.00        0.19      0.58 o 
   2  -8  10        1.40        0.93      0.77 o 
  -2  -7  10        0.14        1.60      0.87 o 
  -1  -7  10       25.70       26.63      1.51 o 
   0  -7  10        0.45        0.46      1.47 o 
   1  -7  10       84.70       85.34      3.34 o 
   2  -7  10        1.73        1.72      0.63 o 
  -2  -6  10        6.65        5.81      1.02 o 
  -1  -6  10       24.90       25.79      1.42 o 
   0  -6  10       29.31       31.95      1.99 o 
   1  -6  10       30.87       30.06      1.75 o 
   2  -6  10       91.74      101.47      2.65 o 
   3  -6  10       58.40       59.76      2.52 o 
  -3  -5  10       20.55       20.30      1.53 o 
  -2  -5  10       10.93       11.24      1.06 o 
  -1  -5  10      184.57      177.35      3.70 o 
   0  -5  10       31.81       33.00      1.98 o 
   1  -5  10      807.60      775.86     12.78 o 
   2  -5  10      292.61      287.68      4.62 o 
   3  -5  10        6.90        7.46      1.01 o 
  -3  -4  10        0.00        0.35      0.67 o 
  -2  -4  10       65.62       63.39      2.27 o 
  -1  -4  10        8.51        8.73      1.09 o 
   0  -4  10      192.00      198.77      4.92 o 
   1  -4  10      566.35      544.07     10.25 o 
   2  -4  10      100.05      104.00      2.23 o 
   3  -4  10       16.71       19.11      1.34 o 
  -3  -3  10      136.49      133.75      3.73 o 
  -2  -3  10        0.47        1.10      0.60 o 
  -1  -3  10        6.08        4.68      0.58 o 
   0  -3  10        5.98        6.44      0.45 o 
   1  -3  10     1119.84     1065.33     19.11 o 
   2  -3  10      235.32      226.12      3.44 o 
   3  -3  10       21.19       21.06      2.50 o 
  -3  -2  10        6.28        5.02      1.22 o 
  -2  -2  10        0.88        2.07      0.66 o 
  -1  -2  10      350.06      329.77      4.94 o 
   0  -2  10      143.75      151.74      3.01 o 
   1  -2  10      127.01      123.97      2.00 o 
   2  -2  10      149.85      154.66      2.40 o 
   3  -2  10      141.85      140.17      9.68 o 
  -3  -1  10       43.05       40.48      2.56 o 
  -2  -1  10        2.74        3.94      2.72 o 
  -1  -1  10      134.68      132.30      3.87 o 
   0  -1  10        4.04        3.80      0.46 o 
   1  -1  10      127.62      118.78      2.05 o 
   2  -1  10       19.93       18.54      0.68 o 
   3  -1  10       66.62       68.80      3.34 o 
   4  -1  10       12.81       15.48      4.14 o 
  -3   0  10       29.81       29.00      2.16 o 
  -2   0  10       16.17       16.00      1.07 o 
  -1   0  10      607.86      592.03     13.29 o 
   0   0  10      312.09      316.02      4.04 o 
   1   0  10        6.48        6.40      0.34 o 
   2   0  10      427.81      399.71      5.99 o 
   3   0  10       16.89       17.23      2.09 o 
   4   0  10        1.42        0.80      1.07 o 
  -3   1  10        0.15        1.39      1.38 o 
  -2   1  10        4.01        4.08      0.51 o 
  -1   1  10        1.48        1.32      0.30 o 
   0   1  10        0.83        0.18      0.36 o 
   1   1  10      300.96      280.18      6.41 o 
   2   1  10        0.19        0.54      0.36 o 
   3   1  10       61.55       68.18      3.27 o 
   4   1  10      206.82      209.77      6.69 o 
  -3   2  10        0.34        0.90      0.99 o 
  -2   2  10       12.85       11.80      0.90 o 
  -1   2  10      287.33      272.88      3.91 o 
   0   2  10      110.56      118.25      1.57 o 
   1   2  10       29.62       31.25      0.90 o 
   2   2  10       22.17       23.64      0.83 o 
   3   2  10       34.44       32.98      1.79 o 
   4   2  10      104.83      118.30      4.90 o 
  -3   3  10       28.71       25.60      1.66 o 
  -2   3  10      391.43      382.51      5.30 o 
  -1   3  10      167.72      174.13      3.13 o 
   0   3  10        7.78       11.34      0.56 o 
   1   3  10       17.38       19.39      0.88 o 
   2   3  10       81.00       83.90      1.96 o 
   3   3  10      130.36      132.72      4.92 o 
   4   3  10      118.15      117.79      3.93 o 
  -3   4  10        1.48        1.40      1.22 o 
  -2   4  10        2.64        3.14      0.78 o 
  -1   4  10       31.37       34.60      1.54 o 
   0   4  10      142.17      142.06      2.22 o 
   1   4  10        4.93        6.39      0.39 o 
   2   4  10       45.12       47.45      1.86 o 
   3   4  10       12.59       13.74      1.25 o 
   4   4  10       11.01        9.65      1.82 o 
  -3   5  10        3.12        4.64      1.12 o 
  -2   5  10       50.60       46.56      2.40 o 
  -1   5  10       42.93       43.61      2.12 o 
   0   5  10       27.98       30.52      1.23 o 
   1   5  10      137.70      129.27      1.90 o 
   2   5  10       37.50       35.54      1.11 o 
   3   5  10       85.33       87.85      2.97 o 
  -3   6  10       22.42       19.76      1.54 o 
  -2   6  10        0.63        1.36      0.74 o 
  -1   6  10       57.08       55.00      2.41 o 
   0   6  10      316.10      351.96      5.54 o 
   1   6  10       91.13       88.61      2.06 o 
   2   6  10      122.94      120.47      2.06 o 
   3   6  10        7.55        7.31      1.03 o 
  -3   7  10        0.55        1.69      0.88 o 
  -2   7  10       60.22       59.98      2.74 o 
  -1   7  10        3.56        7.23      1.19 o 
   0   7  10       17.45       15.70      1.08 o 
   1   7  10       63.25       60.45      1.49 o 
   2   7  10      121.63      126.90      2.64 o 
   3   7  10       33.41       33.34      1.93 o 
  -3   8  10       14.58       14.82      1.49 o 
  -2   8  10      153.63      140.17      3.74 o 
  -1   8  10        0.01        1.35      0.62 o 
   0   8  10      167.99      180.57      4.04 o 
   1   8  10      149.54      144.31      2.78 o 
   2   8  10       89.58       90.31      2.50 o 
   3   8  10      113.02      122.99      3.73 o 
  -2   9  10       24.18       22.78      1.82 o 
  -1   9  10       16.23       12.74      1.13 o 
   0   9  10        0.13        0.67      0.41 o 
   1   9  10       31.11       30.02      1.24 o 
   2   9  10        6.13        5.67      0.69 o 
   3   9  10       96.97      102.62      3.46 o 
  -2  10  10       12.19        9.13      2.54 o 
  -1  10  10       14.74       12.62      1.61 o 
   0  10  10       19.10       19.43      1.45 o 
   1  10  10       22.76       21.02      1.43 o 
   2  10  10        0.11        0.71      0.65 o 
  -2  11  10        0.01        0.76      1.05 o 
  -1  11  10       28.32       22.93      2.19 o 
   0  11  10        1.67        3.39      0.99 o 
   1  11  10        6.62        6.27      0.95 o 
   2  11  10        2.67        1.86      1.00 o 
  -1  12  10        0.00        0.16      2.33 o 
   0  12  10       10.35        8.51      1.85 o 
   1  12  10       11.43       11.71      1.58 o 
   0  -9  11        0.19        0.53      0.87 o 
   1  -9  11       43.18       51.88      3.07 o 
  -1  -8  11        6.95        6.92      1.36 o 
   0  -8  11        0.11        0.86      0.86 o 
   1  -8  11       35.82       38.59      2.57 o 
  -2  -7  11        6.19        3.79      1.23 o 
  -1  -7  11       11.48        8.76      1.34 o 
   0  -7  11        7.86        8.72      2.40 o 
   1  -7  11        0.84        1.30      0.59 o 
   2  -7  11       57.49       58.58      2.97 o 
  -2  -6  11       64.99       63.64      3.31 o 
  -1  -6  11       60.04       60.35      2.16 o 
   0  -6  11      168.85      178.88      5.07 o 
   1  -6  11      178.61      168.27      6.26 o 
   2  -6  11       22.71       22.23      4.24 o 
  -3  -5  11       21.69       20.98      4.28 o 
  -2  -5  11       48.90       52.00      2.15 o 
  -1  -5  11       74.34       66.47      2.17 o 
   0  -5  11      478.11      507.24      7.33 o 
   1  -5  11       78.79       83.31      2.50 o 
   2  -5  11       87.16       94.38      3.57 o 
   3  -5  11       23.14       25.45      1.97 o 
  -3  -4  11        2.11        1.81      0.73 o 
  -2  -4  11        0.12        0.78      0.67 o 
  -1  -4  11        0.04        0.04      0.43 o 
   0  -4  11      940.60     1013.78     11.65 o 
   1  -4  11      226.44      223.74      5.30 o 
   2  -4  11       10.51        9.07      0.70 o 
   3  -4  11        4.34        3.50      1.33 o 
  -3  -3  11        6.95        8.67      1.64 o 
  -2  -3  11       49.55       46.90      2.04 o 
  -1  -3  11      217.09      209.36      3.77 o 
   0  -3  11      307.95      319.60      6.05 o 
   1  -3  11      168.59      173.52      2.58 o 
   2  -3  11      104.98       99.94      2.15 o 
   3  -3  11       39.03       34.93      4.44 o 
  -3  -2  11       11.24       13.20      1.67 o 
  -2  -2  11      208.71      217.65      5.86 o 
  -1  -2  11        0.38        0.70      0.75 o 
   0  -2  11      945.57     1001.16     11.79 o 
   1  -2  11      176.71      174.31      3.28 o 
   2  -2  11      185.65      172.78      2.61 o 
   3  -2  11        5.41        6.78      1.26 o 
  -3  -1  11        0.14        0.00      0.87 o 
  -2  -1  11      421.32      417.13      8.66 o 
  -1  -1  11      478.59      453.60      8.60 o 
   0  -1  11       11.59       11.11      0.69 o 
   1  -1  11      325.37      305.50      4.87 o 
   2  -1  11      157.46      155.68      2.95 o 
   3  -1  11       29.76       31.60      2.35 o 
  -3   0  11        1.60        0.78      0.85 o 
  -2   0  11      100.45      102.34      6.68 o 
  -1   0  11       56.83       50.48      2.41 o 
   0   0  11      133.46      135.98      2.42 o 
   1   0  11        1.84        2.32      0.31 o 
   2   0  11       17.82       16.86      0.93 o 
   3   0  11      109.10      105.05      4.18 o 
   4   0  11       53.03       53.39      3.38 o 
  -3   1  11        0.33        1.01      0.90 o 
  -2   1  11        0.05        0.04      0.74 o 
  -1   1  11        8.60        8.30      0.50 o 
   0   1  11       12.52       11.62      0.77 o 
   1   1  11       63.28       58.05      1.82 o 
   2   1  11        8.44        7.16      0.73 o 
   3   1  11       15.04       15.67      1.71 o 
   4   1  11        6.17        5.79      1.55 o 
  -3   2  11       24.41       24.85      2.03 o 
  -2   2  11        1.82        2.34      0.92 o 
  -1   2  11       32.62       32.33      0.90 o 
   0   2  11        0.37        0.61      0.16 o 
   1   2  11        0.09        0.59      0.30 o 
   2   2  11       40.07       38.74      1.11 o 
   3   2  11      231.11      224.73      6.31 o 
   4   2  11        0.71        2.93      1.30 o 
  -3   3  11        0.44        0.29      1.10 o 
  -2   3  11        0.66        2.09      0.77 o 
  -1   3  11       73.10       66.68      1.54 o 
   0   3  11      103.75      107.00      1.74 o 
   1   3  11        0.02        0.33      0.39 o 
   2   3  11       10.79        9.56      0.76 o 
   3   3  11       15.52       15.40      2.19 o 
   4   3  11       14.73       17.91      2.04 o 
  -3   4  11       48.46       44.02      3.79 o 
  -2   4  11       35.71       37.57      1.87 o 
  -1   4  11       48.97       49.75      1.93 o 
   0   4  11       90.74       91.62      1.76 o 
   1   4  11      108.35      102.23      1.53 o 
   2   4  11      536.20      531.30      7.81 o 
   3   4  11      214.18      207.08      4.76 o 
  -3   5  11        0.70        1.37      0.90 o 
  -2   5  11        8.45       10.20      1.29 o 
  -1   5  11      237.98      233.93      4.56 o 
   0   5  11       68.69       75.63      1.65 o 
   1   5  11      687.69      654.83      6.48 o 
   2   5  11      166.48      163.91      3.76 o 
   3   5  11        0.62        1.66      0.75 o 
  -3   6  11        3.01        2.89      0.93 o 
  -2   6  11       82.11       80.91      3.29 o 
  -1   6  11       65.17       63.31      2.68 o 
   0   6  11       20.66       24.76      1.32 o 
   1   6  11      290.71      286.62      4.04 o 
   2   6  11      310.83      305.97      4.30 o 
   3   6  11       60.65       61.39      2.57 o 
  -3   7  11       88.31       78.14      4.10 o 
  -2   7  11       10.82       12.66      1.08 o 
  -1   7  11       43.74       45.09      2.31 o 
   0   7  11       17.90       20.18      1.27 o 
   1   7  11      986.69      916.82      9.75 o 
   2   7  11      239.05      226.67      4.70 o 
   3   7  11       19.04       20.77      1.56 o 
  -3   8  11       14.18       13.15      1.44 o 
  -2   8  11        0.62        1.84      0.68 o 
  -1   8  11       52.45       50.27      2.50 o 
   0   8  11        0.23        0.00      0.92 o 
   1   8  11       18.16       20.31      0.94 o 
   2   8  11       82.44       81.58      2.72 o 
   3   8  11       70.24       76.29      2.95 o 
  -2   9  11        8.51        6.25      0.98 o 
  -1   9  11       22.96       22.22      1.49 o 
   0   9  11       11.88       12.15      1.76 o 
   1   9  11       55.96       52.20      1.52 o 
   2   9  11       12.17       11.75      1.16 o 
   3   9  11       19.20       19.12      1.59 o 
  -2  10  11        1.38        2.15      1.29 o 
  -1  10  11       42.92       32.42      3.37 o 
   0  10  11        0.72        0.23      0.83 o 
   1  10  11        8.64        8.61      1.34 o 
   2  10  11       37.42       35.64      2.53 o 
  -1  11  11        6.83        7.54      2.99 o 
   0  11  11        2.96        2.02      0.83 o 
   1  11  11        5.84        3.94      0.82 o 
   2  11  11       11.64       14.95      1.93 o 
   0  12  11       48.59       46.11      2.92 o 
   1  12  11        0.54        2.10      1.12 o 
  -1  -8  12       22.06       19.18      2.35 o 
   0  -8  12       38.67       42.37      2.59 o 
   1  -8  12        0.77        1.19      0.66 o 
  -1  -7  12        4.94        4.23      1.18 o 
   0  -7  12        0.25        2.00      1.86 o 
   1  -7  12        5.17        6.13      1.13 o 
   2  -7  12       17.78       18.50      1.78 o 
  -2  -6  12       22.11       22.85      2.20 o 
  -1  -6  12      128.62      125.53      4.55 o 
   0  -6  12        6.06        7.54      1.37 o 
   1  -6  12        5.84        8.14      0.94 o 
   2  -6  12       27.50       31.60      2.61 o 
  -2  -5  12       18.70       22.21      2.12 o 
  -1  -5  12       96.43       93.58      3.78 o 
   0  -5  12        1.00        1.39      0.87 o 
   1  -5  12        8.14        6.71      0.92 o 
   2  -5  12        0.82        0.96      1.45 o 
  -3  -4  12        3.02        6.80      3.00 o 
  -2  -4  12       17.49       20.08      2.22 o 
  -1  -4  12      129.45      128.60      4.37 o 
   0  -4  12      104.50      114.35      2.70 o 
   1  -4  12        3.82        2.96      0.66 o 
   2  -4  12        3.43        2.84      0.65 o 
   3  -4  12       41.16       46.24      2.97 o 
  -3  -3  12       47.27       50.81      6.69 o 
  -2  -3  12        0.00        1.33      1.05 o 
  -1  -3  12      577.57      545.93     12.16 o 
   0  -3  12      233.96      251.92      4.43 o 
   1  -3  12       49.99       45.54      1.56 o 
   2  -3  12       17.67       16.44      1.01 o 
   3  -3  12        0.16        0.67      1.31 o 
  -3  -2  12       29.15       31.09      2.46 o 
  -2  -2  12       77.82       77.43      4.67 o 
  -1  -2  12       83.53       84.71      3.37 o 
   0  -2  12       13.07       14.95      1.00 o 
   1  -2  12      171.24      169.60      3.11 o 
   2  -2  12        0.76        1.64      0.55 o 
   3  -2  12       12.87       15.92      1.82 o 
  -3  -1  12       83.31       76.24      3.81 o 
  -2  -1  12       59.71       61.21      3.06 o 
  -1  -1  12        8.09        6.79      1.14 o 
   0  -1  12      260.52      268.82      3.90 o 
   1  -1  12       38.11       37.25      1.10 o 
   2  -1  12        1.82        2.28      0.53 o 
   3  -1  12      105.43      105.48      4.32 o 
  -3   0  12       12.57       15.96      5.64 o 
  -2   0  12      211.05      212.04      5.84 o 
  -1   0  12       26.26       23.64      1.79 o 
   0   0  12       97.96      101.64      2.11 o 
   1   0  12        0.80        0.43      0.26 o 
   2   0  12       88.03       83.87      2.16 o 
   3   0  12       59.41       56.56      3.71 o 
  -3   1  12      152.54      157.66      5.31 o 
  -2   1  12        1.26        0.00      1.70 o 
  -1   1  12       38.68       35.48      0.84 o 
   0   1  12       10.61        9.78      0.66 o 
   1   1  12       20.44       20.38      1.16 o 
   2   1  12       18.11       14.10      0.89 o 
   3   1  12        2.72        2.70      2.82 o 
  -3   2  12        9.31        7.46      1.33 o 
  -2   2  12      252.82      250.98     12.22 o 
  -1   2  12       29.55       31.83      0.91 o 
   0   2  12       39.93       39.52      1.29 o 
   1   2  12       34.99       29.05      0.99 o 
   2   2  12       10.87        8.40      0.65 o 
   3   2  12        0.02        1.44      0.97 o 
  -3   3  12       37.60       38.73      3.78 o 
  -2   3  12        9.68       11.81      1.90 o 
  -1   3  12       50.66       49.08      1.86 o 
   0   3  12       12.66       13.48      0.56 o 
   1   3  12      202.45      190.54      3.01 o 
   2   3  12      201.84      188.83      3.16 o 
   3   3  12       31.98       33.27      1.86 o 
  -3   4  12        8.21        8.43      1.37 o 
  -2   4  12      109.20      110.14      4.25 o 
  -1   4  12       86.06       85.27      2.16 o 
   0   4  12      301.30      315.76      3.88 o 
   1   4  12      366.52      354.98      4.69 o 
   2   4  12       49.07       48.71      1.96 o 
   3   4  12       32.69       35.47      1.91 o 
  -3   5  12       97.62      102.81      5.47 o 
  -2   5  12      158.90      165.09      4.12 o 
  -1   5  12       71.90       71.88      2.42 o 
   0   5  12      546.04      574.20      6.05 o 
   1   5  12      489.80      475.80      5.65 o 
   2   5  12      301.34      292.51      5.39 o 
   3   5  12        8.74        7.49      1.66 o 
  -3   6  12        1.03        1.90      0.87 o 
  -2   6  12        4.42        4.08      0.92 o 
  -1   6  12       28.67       28.21      1.88 o 
   0   6  12     1380.26     1469.95     16.84 o 
   1   6  12      394.74      387.79      4.60 o 
   2   6  12        5.47        6.47      1.18 o 
   3   6  12        3.65        4.56      0.93 o 
  -3   7  12       16.37       16.11      2.08 o 
  -2   7  12        8.18        6.65      0.92 o 
  -1   7  12       52.20       56.90      3.06 o 
   0   7  12      108.11      121.28      3.12 o 
   1   7  12      149.23      156.18      2.90 o 
   2   7  12       88.23       94.01      2.93 o 
   3   7  12       55.48       61.39      3.24 o 
  -2   8  12       42.03       41.07      2.90 o 
  -1   8  12      112.36      113.03      4.15 o 
   0   8  12      648.19      679.78      9.55 o 
   1   8  12       84.46       74.19      1.99 o 
   2   8  12       91.67       91.18      2.94 o 
   3   8  12        3.43        3.57      0.89 o 
  -2   9  12      127.38      118.19      3.64 o 
  -1   9  12      138.76      131.12      4.15 o 
   0   9  12        9.97        9.98      1.09 o 
   1   9  12       30.92       30.61      1.68 o 
   2   9  12      104.84       98.51      3.11 o 
  -2  10  12       17.47       16.43      2.07 o 
  -1  10  12        5.44        3.56      1.04 o 
   0  10  12        1.26        2.18      0.75 o 
   1  10  12        0.08        0.06      0.51 o 
   2  10  12        3.12        3.62      1.06 o 
  -1  11  12        1.70        2.67      2.03 o 
   0  11  12        0.59        0.49      0.71 o 
   1  11  12       14.62       14.87      1.29 o 
   0  12  12        2.00        2.93      0.97 o 
  -1  -7  13        3.30        2.60      1.27 o 
   0  -7  13       22.30       25.35      2.09 o 
   1  -7  13       16.85       19.81      1.84 o 
  -2  -6  13        4.87        6.71      2.21 o 
  -1  -6  13      146.55      150.79      5.16 o 
   0  -6  13       69.10       77.92      3.44 o 
   1  -6  13        3.36        3.96      0.90 o 
   2  -6  13       48.98       57.42      3.04 o 
  -2  -5  13        4.61        4.14      1.22 o 
  -1  -5  13       74.72       70.63      4.22 o 
   0  -5  13        1.93        3.80      0.96 o 
   1  -5  13       12.73       10.95      0.87 o 
   2  -5  13       25.68       33.15      3.94 o 
  -2  -4  13       61.17       61.73      4.65 o 
  -1  -4  13        3.87        4.93      1.17 o 
   0  -4  13       22.39       25.19      1.89 o 
   1  -4  13        0.03        0.53      0.43 o 
   2  -4  13        2.23        3.02      0.64 o 
  -2  -3  13        2.66        1.22      0.97 o 
  -1  -3  13       11.28       13.19      1.62 o 
   0  -3  13       94.45      102.65      2.64 o 
   1  -3  13      100.96       90.50      2.60 o 
   2  -3  13        5.68        4.52      0.65 o 
   3  -3  13        0.33        0.06      1.00 o 
  -3  -2  13        4.67        2.66      1.94 o 
  -2  -2  13       30.16       29.26      2.25 o 
  -1  -2  13      308.38      299.63      7.08 o 
   0  -2  13       80.53       83.92      2.33 o 
   1  -2  13        1.74        3.14      0.62 o 
   2  -2  13       60.14       61.00      1.93 o 
   3  -2  13       18.20       19.06      1.99 o 
  -3  -1  13       58.88       64.22      3.47 o 
  -2  -1  13       57.79       60.41      3.14 o 
  -1  -1  13        0.12        1.08      0.80 o 
   0  -1  13       29.50       31.57      1.41 o 
   1  -1  13      165.27      151.58      3.41 o 
   2  -1  13      130.53      123.59      2.75 o 
   3  -1  13        0.18        0.00      0.96 o 
  -3   0  13       15.08       14.91      1.84 o 
  -2   0  13       32.75       35.28      2.42 o 
  -1   0  13      169.50      163.96      4.85 o 
   0   0  13        0.16        0.28      0.33 o 
   1   0  13       31.83       29.05      1.44 o 
   2   0  13       77.67       74.20      2.07 o 
   3   0  13        0.00        0.70      0.93 o 
  -3   1  13      246.09      258.24     13.11 o 
  -2   1  13       52.97       49.84      2.82 o 
  -1   1  13        6.92        8.29      2.30 o 
   0   1  13       17.28       18.92      0.94 o 
   1   1  13       78.11       61.36      2.05 o 
   2   1  13       65.17       58.72      1.80 o 
   3   1  13       16.06       18.29      3.24 o 
  -3   2  13       18.14       19.07      2.01 o 
  -2   2  13        2.54        3.35      1.39 o 
  -1   2  13        0.04        0.46      0.47 o 
   0   2  13        0.00        0.84      0.45 o 
   1   2  13        0.00        0.65      0.55 o 
   2   2  13        0.94        0.19      0.46 o 
   3   2  13       27.02       26.13      2.22 o 
  -3   3  13       89.41       89.13      4.63 o 
  -2   3  13       87.60       86.41      3.71 o 
  -1   3  13       50.44       49.73      1.86 o 
   0   3  13      145.07      156.85      2.10 o 
   1   3  13      125.63      111.43      2.20 o 
   2   3  13       26.61       27.57      1.14 o 
   3   3  13        1.07        1.63      0.72 o 
  -3   4  13       14.22       14.75      1.74 o 
  -2   4  13       56.26       57.39      2.47 o 
  -1   4  13      322.73      313.92      4.72 o 
   0   4  13       89.25       98.11      1.65 o 
   1   4  13       31.49       26.82      1.11 o 
   2   4  13        1.60        1.57      0.57 o 
   3   4  13       53.30       51.25      2.83 o 
  -3   5  13        3.42        3.77      1.27 o 
  -2   5  13        0.22        0.00      0.69 o 
  -1   5  13      260.96      255.74      5.51 o 
   0   5  13       16.26       22.15      1.20 o 
   1   5  13        0.51        0.87      0.30 o 
   2   5  13        2.50        2.45      0.74 o 
   3   5  13       25.69       26.04      1.70 o 
  -3   6  13        6.69        9.10      1.40 o 
  -2   6  13       17.61       15.71      1.62 o 
  -1   6  13      126.88      121.98      4.08 o 
   0   6  13      110.05      123.89      3.10 o 
   1   6  13        9.83        9.73      0.64 o 
   2   6  13        3.82        4.78      0.80 o 
   3   6  13       74.56       78.44      2.97 o 
  -2   7  13       46.33       49.64      2.19 o 
  -1   7  13      593.05      588.77     10.78 o 
   0   7  13      186.95      201.04      4.24 o 
   1   7  13       50.54       49.77      1.59 o 
   2   7  13        6.07        8.07      1.25 o 
   3   7  13        0.20        0.89      0.73 o 
  -2   8  13      107.28      111.19      4.20 o 
  -1   8  13      109.34      109.46      3.95 o 
   0   8  13        2.72        3.82      0.99 o 
   1   8  13       50.64       49.61      2.21 o 
   2   8  13        9.32       10.51      1.10 o 
  -2   9  13        0.21        0.33      1.16 o 
  -1   9  13       22.23       22.14      1.58 o 
   0   9  13       66.57       75.85      2.35 o 
   1   9  13        1.81        3.44      0.68 o 
   2   9  13        0.42        0.90      0.67 o 
  -1  10  13       62.99       60.73      2.60 o 
   0  10  13        2.29        2.95      0.82 o 
   1  10  13        0.89        1.54      0.70 o 
   2  10  13        1.80        2.35      1.06 o 
  -1  11  13       26.81       33.59      2.69 o 
   0  11  13        3.95        4.53      0.92 o 
   1  11  13       68.95       70.76      5.38 o 
   0  -7  14       18.54       25.06      2.12 o 
  -1  -6  14        1.58        1.95      0.96 o 
   0  -6  14        8.24       12.37      2.17 o 
   1  -6  14       64.43       74.88      3.33 o 
  -2  -5  14       91.92      103.34      7.10 o 
  -1  -5  14       77.62       79.49      6.90 o 
   0  -5  14        0.02        0.03      0.81 o 
   1  -5  14        8.52        8.54      0.85 o 
   2  -5  14       13.77       14.37      1.48 o 
  -2  -4  14        0.31        0.00      0.92 o 
  -1  -4  14       24.41       24.51      2.44 o 
   0  -4  14       83.51       86.72      7.22 o 
   1  -4  14       25.84       24.04      1.52 o 
   2  -4  14        6.96        5.32      0.96 o 
  -2  -3  14       17.14       13.90      1.76 o 
  -1  -3  14        2.71        4.48      1.14 o 
   0  -3  14        1.65        1.74      0.93 o 
   1  -3  14        1.14        1.79      0.71 o 
   2  -3  14       35.56       33.37      2.02 o 
  -2  -2  14        1.74        1.12      1.00 o 
  -1  -2  14       50.23       48.67      3.88 o 
   0  -2  14       52.96       53.67      2.29 o 
   1  -2  14       10.24        7.45      0.79 o 
   2  -2  14        9.38       14.70      1.04 o 
   3  -2  14        0.15        1.15      0.95 o 
  -2  -1  14      106.73      113.38      4.44 o 
  -1  -1  14       18.43       15.22      2.98 o 
   0  -1  14       12.35       13.06      0.98 o 
   1  -1  14       91.44       83.94      2.54 o 
   2  -1  14        0.34        1.31      0.52 o 
   3  -1  14       12.65       14.60      1.82 o 
  -3   0  14       29.16       32.82      3.44 o 
  -2   0  14       88.30       90.64      3.93 o 
  -1   0  14       17.94       18.60      1.76 o 
   0   0  14       97.20       97.62      2.92 o 
   1   0  14       30.91       26.68      1.43 o 
   2   0  14       18.94       14.16      1.00 o 
   3   0  14        0.95        0.00      0.91 o 
  -3   1  14        9.50       11.47      1.71 o 
  -2   1  14        2.68        0.97      1.05 o 
  -1   1  14        5.35        6.61      1.23 o 
   0   1  14       12.87       11.56      0.79 o 
   1   1  14       42.96       31.74      1.54 o 
   2   1  14       94.97       79.04      2.47 o 
   3   1  14        3.54        3.72      1.23 o 
  -3   2  14        3.95        4.76      1.31 o 
  -2   2  14       97.06       93.04      3.91 o 
  -1   2  14       45.72       42.78      1.70 o 
   0   2  14       60.91       59.18      1.71 o 
   1   2  14       14.16       12.90      1.04 o 
   2   2  14        7.92        6.91      0.73 o 
   3   2  14        2.00        3.67      2.25 o 
  -3   3  14       94.68      101.19      4.36 o 
  -2   3  14       70.74       76.38      3.52 o 
  -1   3  14        4.03        4.29      1.20 o 
   0   3  14      155.95      167.32      2.80 o 
   1   3  14      158.57      135.87      3.95 o 
   2   3  14       70.01       57.68      1.70 o 
   3   3  14       26.17       31.68      2.51 o 
  -3   4  14        0.05        0.87      0.95 o 
  -2   4  14       14.37       13.65      1.34 o 
  -1   4  14      148.24      140.28      2.98 o 
   0   4  14       52.72       52.15      1.43 o 
   1   4  14        0.51        1.22      0.42 o 
   2   4  14       12.24       10.78      0.98 o 
   3   4  14        0.05        0.00      0.67 o 
  -2   5  14       29.88       27.69      1.79 o 
  -1   5  14       53.30       52.98      2.04 o 
   0   5  14       25.48       28.35      1.65 o 
   1   5  14        2.20        3.70      0.60 o 
   2   5  14       56.66       56.67      2.20 o 
   3   5  14        6.29        5.40      0.97 o 
  -2   6  14       64.69       63.58      3.22 o 
  -1   6  14        0.40        0.13      0.67 o 
   0   6  14       53.01       50.99      1.98 o 
   1   6  14       12.77       12.91      0.93 o 
   2   6  14        4.25        4.76      0.80 o 
   3   6  14        2.52        1.18      0.78 o 
  -2   7  14       35.71       34.89      1.95 o 
  -1   7  14        6.26        8.13      1.19 o 
   0   7  14        6.33        6.25      1.23 o 
   1   7  14       69.99       66.36      2.31 o 
   2   7  14        0.45        2.56      1.01 o 
  -2   8  14        7.78        9.66      1.44 o 
  -1   8  14      142.62      149.41      4.77 o 
   0   8  14       30.58       37.48      2.67 o 
   1   8  14        0.34        0.63      0.58 o 
   2   8  14       25.15       22.59      1.70 o 
  -1   9  14        1.81        1.22      0.77 o 
   0   9  14       13.19       18.05      1.37 o 
   1   9  14       17.37       19.94      1.17 o 
   2   9  14       52.05       65.04      2.60 o 
  -1  10  14       16.90       19.33      1.56 o 
   0  10  14       47.10       55.50      2.67 o 
   1  10  14       10.33        9.88      1.60 o 
   0  11  14       17.97       21.06      1.63 o 
   0  -6  15        2.75        2.74      1.01 o 
  -1  -5  15        6.55        4.99      1.35 o 
   0  -5  15        3.44        3.85      1.12 o 
   1  -5  15        3.09        3.72      0.78 o 
  -1  -4  15       30.48       29.96      2.39 o 
   0  -4  15       27.47       32.68      2.48 o 
   1  -4  15       32.85       28.67      1.76 o 
   2  -4  15        2.34        2.56      0.77 o 
  -2  -3  15        4.45        4.27      1.24 o 
  -1  -3  15        8.90       11.00      1.60 o 
   0  -3  15        5.97        7.78      1.32 o 
   1  -3  15       20.64       21.31      1.24 o 
   2  -3  15        2.35        2.10      0.63 o 
  -2  -2  15       15.35       15.35      3.17 o 
  -1  -2  15        6.54        4.86      2.16 o 
   0  -2  15        9.32       11.26      1.43 o 
   1  -2  15        0.74        1.49      0.63 o 
   2  -2  15       23.53       27.70      1.39 o 
  -2  -1  15       34.59       28.41      2.38 o 
  -1  -1  15       80.77       72.70      3.42 o 
   0  -1  15       10.46       11.54      1.04 o 
   1  -1  15        8.61       10.68      1.04 o 
   2  -1  15        1.18        0.00      0.73 o 
  -2   0  15        5.26        7.40      1.36 o 
  -1   0  15        4.79        3.03      3.23 o 
   0   0  15        5.86        4.30      0.69 o 
   1   0  15       81.42       62.31      3.16 o 
   2   0  15        1.37        0.63      0.52 o 
   3   0  15        1.48        0.00      0.96 o 
  -2   1  15       44.66       37.38      2.64 o 
  -1   1  15       16.73       14.89      1.72 o 
   0   1  15       30.01       28.02      1.49 o 
   1   1  15       24.46       19.54      1.30 o 
   2   1  15        4.98        4.05      0.66 o 
   3   1  15        3.20        4.64      1.36 o 
  -2   2  15        3.93        6.02      1.77 o 
  -1   2  15      135.64      131.80      4.54 o 
   0   2  15      261.43      241.68      4.17 o 
   1   2  15       84.55       61.94      2.24 o 
   2   2  15       46.72       43.80      1.82 o 
   3   2  15        0.19        1.47      2.36 o 
  -2   3  15       79.74       81.58      3.97 o 
  -1   3  15       86.49       81.25      2.52 o 
   0   3  15       51.06       53.08      2.22 o 
   1   3  15       15.03       12.59      1.11 o 
   2   3  15        0.55        0.47      1.09 o 
   3   3  15        0.60        1.58      1.19 o 
  -2   4  15       45.81       49.97      2.99 o 
  -1   4  15       25.35       24.92      2.02 o 
   0   4  15       64.48       67.85      4.41 o 
   1   4  15      102.65       91.89      2.79 o 
   2   4  15       22.89       19.18      4.56 o 
   3   4  15        0.07        1.36      1.10 o 
  -2   5  15      103.85      101.15      3.48 o 
  -1   5  15      125.06      118.04      3.00 o 
   0   5  15       18.40       21.66      1.15 o 
   1   5  15        1.88        4.61      0.80 o 
   2   5  15       12.63       14.34      1.71 o 
   3   5  15        2.84        1.61      1.03 o 
  -2   6  15        0.14        0.59      0.95 o 
  -1   6  15        4.01        4.86      1.03 o 
   0   6  15       86.43       85.91      2.64 o 
   1   6  15       33.30       31.30      2.38 o 
   2   6  15       20.28       21.52      1.98 o 
  -2   7  15        9.10       12.41      2.04 o 
  -1   7  15        0.01        0.61      0.80 o 
   0   7  15        0.53        1.58      0.61 o 
   1   7  15        0.11        0.00      0.48 o 
   2   7  15       11.39        9.14      1.07 o 
  -1   8  15        7.99       11.53      1.48 o 
   0   8  15       12.60       15.04      1.29 o 
   1   8  15       15.00       15.31      1.21 o 
   2   8  15        0.32        0.28      0.65 o 
  -1   9  15        1.61        2.47      1.20 o 
   0   9  15        4.95        6.09      0.92 o 
   1   9  15        2.36        2.92      0.61 o 
   0  10  15        6.40       10.81      1.57 o 
   1  10  15       20.85       22.60      2.46 o 
   0  -5  16        5.93        8.07      1.82 o 
  -1  -4  16        0.44        1.41      1.31 o 
   0  -4  16        0.99        0.00      0.91 o 
   1  -4  16       13.89       15.41      1.30 o 
  -1  -3  16        0.57        1.03      1.12 o 
   0  -3  16        5.46        8.38      1.37 o 
   1  -3  16       16.47       19.16      1.70 o 
   2  -3  16        0.94        1.30      0.61 o 
  -2  -2  16       22.64       22.13      2.19 o 
  -1  -2  16       34.96       35.16      4.26 o 
   0  -2  16       42.22       42.98      2.64 o 
   1  -2  16        0.05        0.00      0.58 o 
   2  -2  16       13.99       15.78      1.16 o 
  -2  -1  16        1.79        2.94      1.23 o 
  -1  -1  16        1.88        3.90      2.04 o 
   0  -1  16        9.09        7.81      1.24 o 
   1  -1  16        0.94        0.83      0.61 o 
   2  -1  16        0.77        1.95      0.66 o 
  -2   0  16        4.29        5.97      1.39 o 
  -1   0  16       32.76       31.50      2.34 o 
   0   0  16        8.14        6.77      1.20 o 
   1   0  16        0.23        1.13      0.63 o 
   2   0  16        3.65        4.56      0.67 o 
  -2   1  16        7.95       10.26      2.24 o 
  -1   1  16       40.50       37.91      5.84 o 
   0   1  16       20.54       14.78      1.14 o 
   1   1  16       25.11       20.04      1.33 o 
   2   1  16        3.12        4.91      0.90 o 
  -2   2  16       11.29        9.65      4.39 o 
  -1   2  16       84.95       76.80      3.55 o 
   0   2  16        2.68        2.27      0.65 o 
   1   2  16        8.53        8.43      1.00 o 
   2   2  16        7.92       13.28      1.30 o 
  -2   3  16        0.31        1.11      1.19 o 
  -1   3  16       34.69       32.17      2.36 o 
   0   3  16       64.49       56.23      2.20 o 
   1   3  16       15.74       13.56      1.15 o 
   2   3  16        2.50        4.43      1.25 o 
  -2   4  16       46.46       48.55      6.48 o 
  -1   4  16       11.74       11.24      2.11 o 
   0   4  16        0.20        0.95      0.67 o 
   1   4  16       19.84       17.52      1.28 o 
   2   4  16        1.55        0.00      1.09 o 
  -2   5  16        0.23        0.00      0.96 o 
  -1   5  16        4.38        5.29      0.96 o 
   0   5  16        2.14        3.79      0.76 o 
   1   5  16       35.80       32.27      1.75 o 
   2   5  16        0.34        1.95      1.26 o 
  -2   6  16       76.15       83.73      3.91 o 
  -1   6  16       11.64       12.32      2.08 o 
   0   6  16       34.99       38.09      2.37 o 
   1   6  16       27.19       25.82      2.07 o 
   2   6  16        1.60        1.90      0.97 o 
  -1   7  16       35.24       37.88      2.47 o 
   0   7  16        0.33        0.07      1.29 o 
   1   7  16       18.12       17.32      1.41 o 
   2   7  16        0.18        0.53      0.91 o 
  -1   8  16       13.16       12.69      1.52 o 
   0   8  16        4.21        4.39      1.92 o 
   1   8  16        1.11        1.25      1.43 o 
   0   9  16        3.01        6.33      1.29 o 
   1   9  16       40.47       42.78      2.55 o 
   0  -4  17        3.56        5.54      1.22 o 
  -1  -3  17        4.97        6.89      1.34 o 
   0  -3  17        2.14        3.28      1.07 o 
   1  -3  17       36.96       51.43      2.83 o 
  -1  -2  17        0.01        0.29      1.03 o 
   0  -2  17        7.25       10.08      1.50 o 
   1  -2  17        5.39       11.30      1.79 o 
  -1  -1  17        2.06        2.16      1.04 o 
   0  -1  17        4.12        3.74      1.29 o 
   1  -1  17        0.00        0.08      0.58 o 
   2  -1  17       27.19       37.20      2.05 o 
  -1   0  17        0.03        0.77      0.86 o 
   0   0  17        2.68        1.22      1.86 o 
   1   0  17        5.84        7.75      0.96 o 
   2   0  17       13.71       14.97      1.38 o 
  -2   1  17       28.70       29.90      2.60 o 
  -1   1  17        0.10        1.38      1.10 o 
   0   1  17        2.47        4.26      0.96 o 
   1   1  17       16.77       13.81      1.23 o 
   2   1  17        0.00        0.33      0.86 o 
  -2   2  17        0.00        2.49      1.19 o 
  -1   2  17        0.05        0.39      0.97 o 
   0   2  17        9.14        8.84      0.88 o 
   1   2  17       16.09       13.59      1.44 o 
   2   2  17        0.33        1.61      0.72 o 
  -2   3  17        0.02        0.16      1.05 o 
  -1   3  17        1.88        0.73      0.92 o 
   0   3  17       10.69       10.54      1.07 o 
   1   3  17        0.58        0.00      0.64 o 
   2   3  17        0.84        0.23      0.68 o 
  -2   4  17        0.56        2.18      2.94 o 
  -1   4  17        6.24        3.09      1.22 o 
   0   4  17        7.72        9.31      1.04 o 
   1   4  17        0.70        1.15      0.68 o 
   2   4  17        1.90        2.50      1.13 o 
  -1   5  17       37.44       35.84      2.06 o 
   0   5  17       33.37       35.04      1.86 o 
   1   5  17        7.44       15.78      1.33 o 
   2   5  17        0.61        0.93      0.91 o 
  -1   6  17        3.21        3.70      1.56 o 
   0   6  17        0.25        0.00      0.72 o 
   1   6  17        3.82        5.92      1.22 o 
   2   6  17        1.00        2.78      1.25 o 
  -1   7  17        0.35        1.50      0.94 o 
   0   7  17        3.64        4.88      1.12 o 
   1   7  17       22.47       28.32      3.13 o 
   0   8  17        0.09        0.60      0.78 o 
   1   8  17        0.15        0.00      0.79 o 
   0  -2  18       22.76       34.00      2.84 o 
  -1  -1  18        2.65        6.76      1.44 o 
   0  -1  18        2.81        3.56      1.13 o 
   1  -1  18       52.50       60.42      3.44 o 
  -1   0  18        0.19        2.37      1.18 o 
   0   0  18       15.84       20.03      2.00 o 
   1   0  18        0.10        0.60      0.84 o 
  -1   1  18        1.64        0.00      0.97 o 
   0   1  18       19.74       20.87      1.68 o 
   1   1  18        0.14        0.67      0.84 o 
  -1   2  18        1.54        0.00      1.07 o 
   0   2  18        3.67        3.12      1.44 o 
   1   2  18        5.53       10.34      1.12 o 
   2   2  18        3.89        3.27      0.82 o 
  -1   3  18        0.12        0.53      1.05 o 
   0   3  18        2.32        2.85      1.03 o 
   1   3  18        2.46        2.02      0.78 o 
   2   3  18        0.12        0.23      0.84 o 
  -1   4  18        7.27        8.11      1.20 o 
   0   4  18       11.70       15.74      1.34 o 
   1   4  18        0.85        0.47      0.64 o 
  -1   5  18       16.91       15.64      1.81 o 
   0   5  18       22.06       30.57      2.37 o 
   1   5  18        0.00        0.30      0.62 o 
  -1   6  18        2.94        1.32      1.09 o 
   0   6  18       15.42       23.11      2.06 o 
   1   6  18        0.35        0.22      1.07 o 
   0   7  18        1.72        2.59      1.06 o 
   1   7  18       11.23       11.97      1.30 o 
   0   0  19        3.14        4.35      0.98 o 
   0   1  19        3.33        5.50      1.29 o 
   1   1  19        2.10        2.02      0.90 o 
   0   2  19        2.72        2.08      1.29 o 
   1   2  19        3.52        6.55      0.94 o 
   0   3  19        0.17        1.33      0.94 o 
   1   3  19        3.42        4.14      0.91 o 
   0   4  19        0.01        0.00      0.90 o 
   1   4  19        2.17        1.54      0.77 o 
   0   5  19       16.53       23.34      2.11 o 
                                                 
